# Supplementary material for: Generation of a synthetic GlcNAcylated nucleosome reveals regulation of stability by H2A-Thr101 GlcNAcylation
Source: Nat Commun. 2015 Aug 25;6:7978. doi: 10.1038/ncomms8978 (PMC4560749; doi:10.1038/ncomms8978)
Supplement: Supplementary Data 1 — Identification and quantification of interacting proteins for H2A T101 GlcNAc modified nucleosome versus wild-type nucleosome [file ncomms8978-s2.xlsx]

## Sheet: Sheet1
Supplementary table 1
Identification and quantification of interacting proteins for H2A T101 GlcNAc modified nucleosome versus wild-type nucleosome. Statistically significant interacting partners are denoted with a ‘+’ in column G
Majority Protein Ids	Protein names	Gene names	log2(Bait/Control)	log10(Intensity)	log2(Bait/Control) Significance B value	Statistically Significant Interactor	PEP	MS/MS count
P20585	DNA mismatch repair protein Msh3	MSH3	5.20315	9.00762	1.67155e-50	+	8.523e-155	39
Q9ULM3	YEATS domain-containing protein 2	YEATS2	4.6589	9.1461	5.3028e-41	+	8.9027e-163	39
Q96KM6	Zinc finger protein 512B	ZNF512B	3.35539	9.25368	2.20195e-22	+	8.9474e-143	33
Q5T5X7	BEN domain-containing protein 3	BEND3	3.34953	9.67057	2.59054e-22	+	0	73
Q13472;Q13472-2;B4DK80;B4DSJ0	DNA topoisomerase 3-alpha;DNA topoisomerase	TOP3A	2.99083	9.26399	3.22014e-18	+	5.4274e-127	44
Q9UHL9;Q9UHL9-2;E9PFE2;Q9UHL9-3	General transcription factor II-I repeat domain-containing protein 1	GTF2IRD1	2.81488	8.81063	2.26771e-16	+	7.8602e-53	21
P43246;E9PHA6;P43246-2	DNA mismatch repair protein Msh2	MSH2	2.496	9.11912	2.72542e-13	+	5.3545e-103	29
Q5SW79;Q5SW79-2;Q5SW79-3;H0Y2V6	Centrosomal protein of 170 kDa	CEP170	2.15722	8.44827	2.13266e-10	+	5.1771e-46	12
Q9H9A7	RecQ-mediated genome instability protein 1	RMI1	2.13927	8.81568	2.96043e-10	+	1.8872e-135	19
Q6PJG2;F6RU81	ELM2 and SANT domain-containing protein 1	ELMSAN1	1.90761	9.5746	1.63056e-08	+	3.0442e-184	60
Q00059;A8MRB2;H7BYN3	Transcription factor A, mitochondrial	TFAM	1.87817	10.1227	2.63418e-08	+	0	74
Q15853;M0QXT0;Q6YI47;Q15853-3;Q15853-2;M0QYU7;B4DLJ1	Upstream stimulatory factor 2	USF2	1.81069	9.29946	7.71022e-08	+	9.1135e-93	16
Q14676;Q14676-2;E9PGY5;Q14676-3;F8VV34;E7EVA7;F8W1C2;F8VZP8;F8VU38;Q14676-4	Mediator of DNA damage checkpoint protein 1	MDC1	1.73447	10.5071	2.48645e-07	+	0	216
P49959;P49959-2;F8W7U8;B3KTC7	Double-strand break repair protein MRE11A	MRE11A	1.72831	8.85849	2.72766e-07	+	4.2139e-52	20
Q92878;Q92878-2;Q92878-3	DNA repair protein RAD50	RAD50	1.61621	8.86462	1.39945e-06	+	2.1296e-60	24
P22415;E9PME6;Q7Z5Y1;B1AQP1;H0YD59	Upstream stimulatory factor 1	USF1;usf1-bd	1.60241	8.75821	1.70026e-06	+	5.4102e-121	10
Q9NZI7;Q9NZI7-4	Upstream-binding protein 1	UBP1	1.58807	9.09944	2.07812e-06	+	8.1205e-107	24
P54727;P54727-2	UV excision repair protein RAD23 homolog B	RAD23B	1.55217	8.81981	3.41098e-06	+	5.059e-97	17
Q7L0Y3;C9JVB6	Mitochondrial ribonuclease P protein 1	TRMT10C	1.55067	9.27019	3.48128e-06	+	3.1392e-102	25
P14868;Q68CR9	Aspartate--tRNA ligase, cytoplasmic	DARS;DKFZp781B11202	1.54292	9.52256	3.86943e-06	+	7.0536e-168	60
Q6W2J9;Q6W2J9-4;Q6W2J9-2;H7BYY2;Q6W2J9-3	BCL-6 corepressor	BCOR	1.46354	8.83084	1.11119e-05	+	5.5313e-65	27
Q9Y5B9	FACT complex subunit SPT16	SUPT16H	1.36817	10.0839	3.70329e-05	+	0	132
P29372;A2IDA3;G5E9E2;Q5J9I4;P29372-2	DNA-3-methyladenine glycosylase	MPG	1.35013	8.385	4.61442e-05	+	2.7818e-16	7
Q14807;B7Z265;H3BRB3	Kinesin-like protein KIF22	KIF22	1.3413	9.47634	5.13417e-05	+	4.7774e-273	56
P11387	DNA topoisomerase 1	TOP1	1.33963	10.8239	5.23846e-05	+	0	271
Q6SPF0;E9PIW9	Atherin	SAMD1	1.22411	9.54997	0.00020018	+	1.0072e-138	37
Q16666;Q16666-2;Q16666-3;Q16666-6;E7EPR3;Q16666-7	Gamma-interferon-inducible protein 16	IFI16	1.1639	9.70562	0.000386823	+	3.5701e-184	72
P35249;C9JZI1;C9J8M3;C9JTT7	Replication factor C subunit 4	RFC4	1.09357	10.3149	0.000806653		0	116
Q7Z7K6;Q7Z7K6-3;Q7Z7K6-2	Centromere protein V	CENPV	0.986561	8.85704	0.00229931		2.698e-36	14
P54132;H0YNU5	Bloom syndrome protein	BLM	0.974415	9.43807	0.0025757		7.1858e-250	76
P26641;B4DTG2;E7EMT2	Elongation factor 1-gamma	EEF1G	0.971897	8.65348	0.00263666		2.153e-40	17
Q04837;E7EUY5;C9K0U8	Single-stranded DNA-binding protein, mitochondrial	SSBP1	0.971714	9.83499	0.00264114		1.4107e-124	47
Q08945	FACT complex subunit SSRP1	SSRP1	0.970905	10.0139	0.00266103		0	105
P61964	WD repeat-containing protein 5	WDR5	0.950295	9.23467	0.00321652		3.5377e-27	13
Q01831;E9PH69	DNA repair protein complementing XP-C cells	XPC	0.936356	9.49468	0.00365003		1.9544e-224	50
Q9NQ55;Q9NQ55-2;C9J3F9;A8MV53;C9J3W3	Suppressor of SWI4 1 homolog	PPAN	0.928184	9.06733	0.00392822		2.3795e-171	14
Q9ULW0;Q96RR5	Targeting protein for Xklp2	TPX2;HCA90	0.928114	9.34321	0.0039307		9.1682e-144	47
P40937;P40937-2;F8W9B4	Replication factor C subunit 5	RFC5	0.903587	10.3617	0.00488576		0	129
P35251;P35251-2	Replication factor C subunit 1	RFC1	0.886078	10.6542	0.00569107		0	268
P16070;H0YD13;P16070-18;P16070-12;P16070-14;P16070-13;P16070-11;P16070-10;P16070-16;P16070-8;P16070-17;P16070-6;P16070-4;P16070-3;P16070-7;E7EPC6;P16070-5;H0Y2P0;H0YDW7;H0YCV9;P16070-15;H0Y5E4;P16070-9	CD44 antigen	CD44	0.87966	8.39891	0.00601503		6.6958e-31	10
Q92769;B3KRS5;J3KPW7	Histone deacetylase 2;Histone deacetylase	HDAC2	0.878447	9.42444	0.0060781		3.3509e-84	43
Q9C005;B4DIS3	Protein dpy-30 homolog	DPY30;LOC84661	0.830776	9.36801	0.00907964		5.3421e-37	10
H7C0N4		SF1	0.8291	8.73709	0.00920593		1.6424e-126	9
Q9H2U1;Q9H2U1-3;Q9H2U1-2;F5GZS0;E7EWK3	Probable ATP-dependent RNA helicase DHX36	DHX36	0.823299	9.03048	0.00965502		2.8599e-165	38
P41208	Centrin-2	CETN2	0.817719	8.90699	0.0101055		7.921e-43	15
Q9NSU2;Q9NSU2-2;Q9NSU2-3	Three prime repair exonuclease 1	TREX1	0.815456	9.61879	0.0102933		5.49e-91	44
P35250;P35250-2	Replication factor C subunit 2	RFC2	0.784935	10.2536	0.0131491		0	147
O75528;O75528-2	Transcriptional adapter 3	TADA3	0.78307	8.73973	0.0133445		5.3538e-35	13
Q9H147;F2Z2A4;H7C1M5;H0Y501	Deoxynucleotidyltransferase terminal-interacting protein 1	DNTTIP1	0.772038	9.11528	0.014553		7.7601e-110	21
P05549;P05549-5;Q5TAV5;Q96SH1;C9JXZ2;H7C5E5;C1K3N0;P05549-2	Transcription factor AP-2-alpha	TFAP2A	0.747601	8.86076	0.017579		1.1316e-75	21
Q12800;Q12800-3;Q12800-4;F8VX55;Q12800-2;F8VWL0	Alpha-globin transcription factor CP2	TFCP2	0.727932	8.88868	0.0204018		1.4843e-75	19
O60264	SWI/SNF-related matrix-associated actin-dependent regulator of chromatin subfamily A member 5	SMARCA5	0.711079	8.84807	0.0231273		5.262e-100	24
Q9BQ67;M0QX71	Glutamate-rich WD repeat-containing protein 1	GRWD1	0.701752	8.82735	0.0247675		5.0291e-71	12
Q14134;Q14134-2;B7Z8U9;E9PRL4	Tripartite motif-containing protein 29	TRIM29	0.684065	8.39349	0.0281558		1.4814e-27	10
P35908	Keratin, type II cytoskeletal 2 epidermal	KRT2	0.670973	8.19438	0.0309146		0	7
P19388	DNA-directed RNA polymerases I, II, and III subunit RPABC1	POLR2E	0.667068	9.13758	0.031781		1.2379e-59	26
Q9UPQ9;Q9UPQ9-1;H0Y720	Trinucleotide repeat-containing gene 6B protein	TNRC6B	0.664311	8.88635	0.0324055		2.5865e-166	28
O75955;B4DVY7;B0V109;F8VSI6;B0S8A9	Flotillin-1	FLOT1	0.646063	8.94145	0.0368078		8.6226e-133	19
O15160;O15160-2;E7EQB9	DNA-directed RNA polymerases I and III subunit RPAC1	POLR1C	0.630917	9.53078	0.0408395		1.0248e-203	39
P62841;K7ELC2;K7EQJ5;K7EM56;K7EJ78	40S ribosomal protein S15	RPS15	0.622532	9.62129	0.0432282		1.7952e-79	33
P40938;P40938-2	Replication factor C subunit 3	RFC3	0.601242	10.2924	0.0498287		0	130
P42766;H0Y3A0;F2Z388	60S ribosomal protein L35	RPL35	0.589918	10.1771	0.053671		5.5232e-108	39
Q9P013	Spliceosome-associated protein CWC15 homolog	CWC15	0.581984	8.25717	0.0565082		1.0533e-25	5
P62875	DNA-directed RNA polymerases I, II, and III subunit RPABC5	POLR2L	0.575098	8.70924	0.0590705		6.7198e-32	7
P46013	Antigen KI-67	MKI67	0.569378	11.7635	0.0612717		0	1504
Q86TG7	Retrotransposon-derived protein PEG10	PEG10	0.546211	9.22999	0.0708922		1.7972e-202	32
Q92922	SWI/SNF complex subunit SMARCC1	SMARCC1	0.536144	8.70591	0.0754426		4.6878e-114	15
P13987;E9PNW4;E9PR17;H0YET2	CD59 glycoprotein	CD59	0.533627	9.72456	0.0766171		1.4941e-60	26
Q8N9T8;D3YTE0;Q8N9T8-2;H0YFD2	Protein KRI1 homolog	KRI1	0.53092	8.93308	0.0778964		5.7486e-41	14
Q68D10;Q68D10-2	Protein SPT2 homolog	SPTY2D1	0.518564	9.16385	0.0839589		1.6024e-34	21
P16403	Histone H1.2	HIST1H1C	0.510815	10.9758	0.0879525		2.835e-118	23
Q9HAN9	Nicotinamide mononucleotide adenylyltransferase 1	NMNAT1	0.506882	9.05713	0.090037		5.384e-65	15
P0C0S8;Q9BTM1;Q99878;Q96KK5;Q6FI13;Q16777;P20671;Q9BTM1-2;P16104;H0YFX9;Q96QV6	Histone H2A type 1;Histone H2A.J;Histone H2A type 1-J;Histone H2A type 1-H;Histone H2A type 2-A;Histone H2A type 2-C;Histone H2A type 1-D;Histone H2A.x;Histone H2A;Histone H2A type 1-A	HIST1H2AG;H2AFJ;HIST1H2AJ;HIST1H2AH;HIST2H2AA3;HIST2H2AC;HIST1H2AD;H2AFX;HIST1H2AA	0.502243	11.2578	0.0925466		1.6122e-167	106
Q9NVV4-2;Q9NVV4	Poly(A) RNA polymerase, mitochondrial	MTPAP	0.493837	8.82859	0.097237		2.6433e-61	15
P18887;F5H8D7	DNA repair protein XRCC1	XRCC1	0.491745	10.6548	0.0984336		0	150
P49916;P49916-2;K7ERZ5	DNA ligase 3	LIG3	0.490742	10.7763	0.0990115		0	352
Q8IWC1;Q8IWC1-4;Q8IWC1-2;Q8IWC1-3	MAP7 domain-containing protein 3	MAP7D3	0.483103	8.85112	0.103501		1.0875e-72	19
P52434;C9JLU1;C9JBJ6;C9J413;C9JCU7	DNA-directed RNA polymerases I, II, and III subunit RPABC3	POLR2H	0.481825	9.60258	0.104268		1.1144e-78	14
Q16891;Q16891-2;B9A067;C9J406;Q16891-3;H7C463	Mitochondrial inner membrane protein	IMMT	0.47559	8.98459	0.108073		4.1836e-57	20
P61158;B4DXW1;F5H3P5	Actin-related protein 3	ACTR3	0.470125	9.02185	0.111498		2.5493e-68	26
Q8N556;Q8N556-2	Actin filament-associated protein 1	AFAP1	0.463371	9.26169	0.115848		3.5274e-39	28
Q9UKD2	mRNA turnover protein 4 homolog	MRTO4	0.453247	9.37385	0.122618		1.1601e-42	31
Q02241;H7BYN4	Kinesin-like protein KIF23	KIF23	0.445686	9.60184	0.127872		7.8099e-216	60
Q99959;Q99959-2	Plakophilin-2	PKP2	0.435535	8.78667	0.1352		6.3741e-116	20
Q3B726	DNA-directed RNA polymerase I subunit RPA43	TWISTNB	0.422693	9.22175	0.144931		3.2751e-112	19
Q6ZNB6;Q6ZNB6-2	NF-X1-type zinc finger protein NFXL1	NFXL1	0.415312	8.82088	0.150762		1.5863e-101	16
P17275	Transcription factor jun-B	JUNB	0.412796	8.42388	0.152789		2.9597e-14	6
Q7Z739	YTH domain family protein 3	YTHDF3	0.401186	9.1124	0.162416		4.6536e-54	22
Q9Y2D5-4;Q9Y2D5;Q9Y2D5-5;Q9Y2D5-7;Q9Y2D5-6;C9JVY5	A-kinase anchor protein 2	AKAP2	0.400971	8.96673	0.162599		8.2769e-145	19
P46013-2	Antigen KI-67	MKI67	0.398268	9.33127	0.164906		0	6
P04003	C4b-binding protein alpha chain	C4BPA	0.395996	9.14467	0.166865		7.8298e-117	31
Q9BRJ6;C9JQV0;H7C0T1;H7C2R9	Uncharacterized protein C7orf50	C7orf50	0.381832	9.19612	0.179471		1.6753e-55	14
O14950;P19105;J3QRS3;P24844;J3KTJ1	Myosin regulatory light chain 12B;Myosin regulatory light chain 12A;Myosin regulatory light polypeptide 9	MYL12B;MYL12A;MYL9	0.378021	9.85315	0.18298		6.5235e-244	70
P29692;E9PMW7;E9PPR1;E9PL12;E9PQ49;E9PI39;E9PK01;P29692-2;E9PN91;E9PIZ1;E9PL71;H0YCK7;P29692-3;E9PRY8	Elongation factor 1-delta	EEF1D	0.37454	8.81921	0.18623		3.0447e-51	12
P13010	X-ray repair cross-complementing protein 5	XRCC5	0.369106	11.4035	0.191389		0	864
Q9Y2S0	DNA-directed RNA polymerases I and III subunit RPAC2	POLR1D	0.364878	8.93799	0.195475		3.1393e-85	13
Q7Z2E3;Q7Z2E3-7;Q7Z2E3-8;Q7Z2E3-5;Q7Z2E3-9;Q7Z2E3-10;Q7Z2E3-11;Q7Z2E3-4;Q7Z2E3-3;C9JZ40;Q7Z2E3-13	Aprataxin	APTX	0.354866	10.1139	0.205404		0	128
P18077;C9K025;F8WBS5;F8WB72	60S ribosomal protein L35a	RPL35A	0.354553	9.67246	0.20572		9.9393e-27	22
Q14839;F5GWX5;Q14839-2;Q8TDI0;Q5TG85;K7EMY3	Chromodomain-helicase-DNA-binding protein 4;Chromodomain-helicase-DNA-binding protein 5	CHD4;CHD5	0.35409	8.3843	0.206189		6.7004e-24	10
Q9H4L4;J3KNH7;J3QL36	Sentrin-specific protease 3	SENP3	0.353561	8.73107	0.206725		1.8463e-72	13
P05141	ADP/ATP translocase 2;ADP/ATP translocase 2, N-terminally processed	SLC25A5	0.346218	9.63634	0.214272		3.1128e-89	35
O43324;O43324-2;D6RBD7;C9J1V9;H0YAL7	Eukaryotic translation elongation factor 1 epsilon-1	EEF1E1;hCG_2043275	0.339855	8.96906	0.22097		1.3692e-24	13
Q9BQB6;Q9BQB6-3;I3L3B4;F8W9H0;Q9BQB6-2;E9PLN8	Vitamin K epoxide reductase complex subunit 1	VKORC1	0.315031	8.32098	0.248536		3.8495e-10	4
A6NHQ2	rRNA/tRNA 2-O-methyltransferase fibrillarin-like protein 1	FBLL1	0.307255	9.21659	0.257646		1.9957e-26	13
P12956;B1AHC9;B1AHC8;F5H1I8	X-ray repair cross-complementing protein 6	XRCC6	0.304558	11.5502	0.260859		0	732
O75531	Barrier-to-autointegration factor;Barrier-to-autointegration factor, N-terminally processed	BANF1	0.298286	8.72085	0.268437		4.4902e-25	14
P78316;E9PFK5;P78316-2	Nucleolar protein 14	NOP14	0.290007	8.54112	0.278671		7.9231e-21	8
O75475;O75475-2;O75475-3	PC4 and SFRS1-interacting protein	PSIP1	0.282351	9.75855	0.288368		2.7708e-127	40
P11021	78 kDa glucose-regulated protein	HSPA5	0.281675	9.49843	0.289234		7.588e-167	57
Q9P2I0	Cleavage and polyadenylation specificity factor subunit 2	CPSF2	0.2736	9.15143	0.299727		2.7873e-47	28
Q96RR1;Q96RR1-3;Q96RR1-2	Twinkle protein, mitochondrial	PEO1	0.272808	8.63936	0.300769		7.7609e-68	19
Q86XK2;Q86XK2-5;Q86XK2-6;Q86XK2-3	F-box only protein 11	FBXO11	0.269259	8.97039	0.305471		3.2919e-106	25
Q8WYP5;Q8WYP5-2;Q8WYP5-3	Protein ELYS	AHCTF1	0.266539	9.94859	0.309107		0	146
Q9UN86	Ras GTPase-activating protein-binding protein 2	G3BP2	0.262049	10.4497	0.315172		0	106
Q9BZK7	F-box-like/WD repeat-containing protein TBL1XR1	TBL1XR1	0.260479	8.76902	0.317311		2.6574e-117	19
Q6WCQ1;Q6WCQ1-2;Q6WCQ1-3;J3KSW8	Myosin phosphatase Rho-interacting protein	MPRIP	0.260433	9.99913	0.317373		0	132
P08107;P08107-2;F8VZJ4;E7EP94;Q5SP16	Heat shock 70 kDa protein 1A/1B	HSPA1A	0.259296	9.87017	0.318928		0	72
Q9UHB7;Q9UHB7-2	AF4/FMR2 family member 4	AFF4	0.2577	8.53534	0.32112		4.8984e-33	14
Q16576;Q16576-2;E9PC52	Histone-binding protein RBBP7	RBBP7	0.251398	9.25283	0.329868		8.15e-126	35
Q5UIP0;Q5UIP0-2	Telomere-associated protein RIF1	RIF1	0.245756	9.8523	0.33783		0	124
Q96TA2;Q96TA2-3;Q96TA2-2	ATP-dependent zinc metalloprotease YME1L1	YME1L1	0.240513	8.22984	0.34534		1.2975e-20	11
P47756-2;B1AK87;B1AK88;P47756;B1AK85;F6USW4	F-actin-capping protein subunit beta	CAPZB	0.240282	9.61123	0.345673		1.7502e-183	42
Q9P1U0	DNA-directed RNA polymerase I subunit RPA12	ZNRD1	0.23296	8.83289	0.356342		1.1306e-72	10
Q3MHD2;Q3MHD2-2;K7ELG9	Protein LSM12 homolog	LSM12	0.232487	8.99651	0.357039		1.2987e-18	12
H0Y2S9		MPRIP	0.225229	8.35106	0.36783		0	7
Q15629;G3XAN4;B4E0K2	Translocating chain-associated membrane protein 1	TRAM1	0.223968	9.06179	0.369725		2.1646e-92	14
O95478	Ribosome biogenesis protein NSA2 homolog	NSA2	0.22006	8.95126	0.375638		1.7387e-21	16
J3KNL6;O15027;O15027-2;O15027-4;O15027-3;O15027-5	Protein transport protein Sec16A	SEC16A	0.21805	9.29183	0.378702		1.2192e-246	42
O95816;B4DXE2	BAG family molecular chaperone regulator 2	BAG2	0.210293	9.56441	0.390669		6.5078e-296	47
Q9H9Y6;F5GZX4;Q9H9Y6-2;F5H643;F8W898	DNA-directed RNA polymerase I subunit RPA2;DNA-directed RNA polymerase	POLR1B	0.210228	9.74995	0.39077		1.138e-250	76
Q9UBI6	Guanine nucleotide-binding protein G(I)/G(S)/G(O) subunit gamma-12	GNG12	0.205029	9.21333	0.39892		1.6361e-45	14
Q9GZS1-2;Q9GZS1;E7EX70	DNA-directed RNA polymerase I subunit RPA49	POLR1E	0.201763	9.71103	0.40409		2.5256e-90	52
O15446;O15446-2	DNA-directed RNA polymerase I subunit RPA34	CD3EAP	0.199184	9.97994	0.408201		0	73
P55735;A8MXL6;P55735-2;B4DXJ1	Protein SEC13 homolog	SEC13	0.194935	8.63901	0.41503		2.5712e-107	8
Q14527;Q14527-2	Helicase-like transcription factor	HLTF	0.191505	10.4638	0.42059		0	255
Q9Y5S9;Q9Y5S9-2	RNA-binding protein 8A	RBM8A	0.18611	9.28454	0.429426		4.5969e-119	16
Q9BVJ6;F8WD00;E9PEL7;Q9BVJ6-2	U3 small nucleolar RNA-associated protein 14 homolog A	UTP14A	0.177847	9.71012	0.443164		3.4023e-271	69
Q9BQ04;E9PLB0;E9PM61	RNA-binding protein 4B	RBM4B	0.176783	8.85513	0.444952		1.8106e-103	13
O94842;B4DPY8	TOX high mobility group box family member 4	TOX4	0.174652	8.93264	0.448542		2.1188e-68	16
P78527;E7EUY0;P78527-2	DNA-dependent protein kinase catalytic subunit	PRKDC	0.173519	11.0752	0.450458		0	1002
P62979;P0CG47;J3QS39;J3QTR3;F5H6Q2;P62987;F5GYU3;F5H2Z3;F5H265;F5H7Y5;B4DV12;F5H388;F5H747;F5GXK7;J3QKN0;Q96C32;F5H7K6;F5H041;P0CG48	Ubiquitin-40S ribosomal protein S27a;Ubiquitin;40S ribosomal protein S27a;Polyubiquitin-B;Ubiquitin;Ubiquitin-60S ribosomal protein L40;Ubiquitin;60S ribosomal protein L40;Polyubiquitin-C;Ubiquitin	RPS27A;UBB;UBC;UBA52	0.171257	9.93796	0.454298		2.8565e-123	57
P62280;M0QZC5	40S ribosomal protein S11	RPS11	0.170013	10.6119	0.456417		4.2917e-156	104
P60709	Actin, cytoplasmic 1;Actin, cytoplasmic 1, N-terminally processed	ACTB	0.169008	10.4375	0.458133		0	27
Q13428;Q13428-3;Q13428-4;E9PHK9;Q13428-2;Q13428-8	Treacle protein	TCOF1	0.168383	9.87499	0.459204		2.6725e-288	81
Q14254;J3QLD9;E7EMK3;K7EKW9	Flotillin-2	FLOT2	0.164545	9.03619	0.465799		1.7587e-79	23
Q96DI7;B4DQJ1	U5 small nuclear ribonucleoprotein 40 kDa protein	SNRNP40	0.162916	9.81226	0.468614		7.2772e-263	46
Q86V48;Q86V48-2;Q86V48-3	Leucine zipper protein 1	LUZP1	0.161879	10.2816	0.470412		0	151
Q1ED39	Lysine-rich nucleolar protein 1	KNOP1	0.161049	10.1441	0.471853		0	84
Q9UG63;Q75MJ1	ATP-binding cassette sub-family F member 2	ABCF2	0.157995	9.17389	0.477176		1.6176e-55	30
Q86W92-2;Q86W92;Q86W92-4;F5GZP6;Q86W92-3	Liprin-beta-1	PPFIBP1	0.157265	8.86617	0.478454		1.1241e-56	26
Q9NX58	Cell growth-regulating nucleolar protein	LYAR	0.148699	10.2926	0.493582		0	103
Q86XZ4	Spermatogenesis-associated serine-rich protein 2	SPATS2	0.144756	9.16242	0.50063		2.4107e-76	27
P62829;J3KT29;C9JD32;B9ZVP7	60S ribosomal protein L23	RPL23	0.143627	10.3324	0.502658		2.5032e-140	80
P05187;P10696	Alkaline phosphatase, placental type;Alkaline phosphatase, placental-like	ALPP;ALPPL2	0.142555	9.95335	0.504587		3.7014e-234	74
P35580;P35580-2;F8W6L6;P35580-3;P35580-4	Myosin-10	MYH10	0.141388	9.5241	0.506693		0	87
P62750;H7BY10;K7EJV9;K7ERT8;A8MUS3;K7EMA7	60S ribosomal protein L23a	RPL23A	0.140905	10.0976	0.507565		1.0806e-48	59
Q9BXY0;H0YBV6	Protein MAK16 homolog	MAK16	0.139326	8.38084	0.510424		4.4875e-19	8
Q14126	Desmoglein-2	DSG2	0.13798	9.33744	0.512868		3.1274e-248	42
O95985;O95985-3;O95985-2;H0Y6W0	DNA topoisomerase 3-beta-1;DNA topoisomerase	TOP3B	0.136742	8.77561	0.51512		9.9823e-63	19
Q9NRR4;Q9NRR4-2;Q9NRR4-4;Q9NRR4-3	Ribonuclease 3	DROSHA	0.135315	9.25861	0.517722		4.7265e-151	35
Q06787-6;Q06787-5;Q06787;Q06787-4;Q06787-7;Q06787-3;G8JLE9;Q8IXW7	Fragile X mental retardation protein 1	FMR1	0.134804	10.1832	0.518656		0	142
P19447;G3V1S1	TFIIH basal transcription factor complex helicase XPB subunit	ERCC3	0.133366	9.0834	0.521288		1.1778e-115	27
Q9NZ01;B3KSQ1	Very-long-chain enoyl-CoA reductase	TECR	0.123127	9.36363	0.540224		7.2935e-43	34
O60306	Intron-binding protein aquarius	AQR	0.123028	8.70762	0.540409		9.012e-25	15
Q5BKZ1;Q5BKZ1-3	DBIRD complex subunit ZNF326	ZNF326	0.120813	9.31658	0.54455		1.4224e-134	31
O95831;O95831-3;Q1L6K4;O95831-4	Apoptosis-inducing factor 1, mitochondrial	AIFM1	0.119444	8.97465	0.547119		4.5995e-35	21
Q9P2E9;Q9P2E9-2;Q9P2E9-3;F8W7S5	Ribosome-binding protein 1	RRBP1	0.118147	10.0241	0.549558		0	125
P05114;A6NL93;A6NEL0	Non-histone chromosomal protein HMG-14	HMGN1	0.1143	9.62928	0.556822		9.4004e-191	14
Q86VM9;E7ERS3;Q86VM9-2	Zinc finger CCCH domain-containing protein 18	ZC3H18	0.113861	9.19471	0.557653		3.7184e-149	21
O75128;O75128-2;O75128-3;O75128-7;H7C1N2;J3KR05;O75128-6	Protein cordon-bleu	COBL	0.113798	9.38824	0.557772		8.666e-157	42
Q13428-6;J3KQ96;Q13428-7;E7ETY2;Q13428-5	Treacle protein	TCOF1	0.112755	8.38934	0.559752		1.2811e-291	5
P55795	Heterogeneous nuclear ribonucleoprotein H2;Heterogeneous nuclear ribonucleoprotein H2, N-terminally processed	HNRNPH2	0.112631	9.09349	0.559987		2.7696e-186	13
P68133;P68032;Q5T8M8;A6NL76;P63267;P62736	Actin, alpha skeletal muscle;Actin, alpha cardiac muscle 1;Actin, gamma-enteric smooth muscle;Actin, aortic smooth muscle	ACTA1;ACTC1;ACTG2;ACTA2	0.106514	10.7638	0.571664		0	148
Q9BVP2;Q9BVP2-2	Guanine nucleotide-binding protein-like 3	GNL3	0.106354	9.55241	0.571972		3.1639e-192	50
Q9Y3F4;B4DNJ6;B0AZV0	Serine-threonine kinase receptor-associated protein	STRAP	0.105331	8.86996	0.573935		4.9464e-60	18
P27635;F8W7C6	60S ribosomal protein L10	RPL10	0.104143	10.3801	0.576221		2.9042e-279	103
P48651;B4DE85;Q9BUQ5	Phosphatidylserine synthase 1	PTDSS1	0.100891	8.91114	0.582499		4.5119e-116	13
P78346;Q5VU11;P78346-2;Q5VU10	Ribonuclease P protein subunit p30	RPP30	0.0987339	8.41081	0.586681		2.4399e-26	11
C9JB33;C9J9U2;C9J1F6;C9JI93;C9JI26;C9JD87;P48634-2;C9J6L0;C9JTL3;P48634-3;P48634-4	Protein PRRC2A	PRRC2A	0.0965214	8.4971	0.590985		5.7687e-273	7
E7EUE1;P28288;F5GYC1;P28288-2	ATP-binding cassette sub-family D member 3	ABCD3	0.0936489	9.70865	0.596594		7.3273e-200	57
O95602;B9ZVN9	DNA-directed RNA polymerase I subunit RPA1;DNA-directed RNA polymerase	POLR1A	0.0927506	10.018	0.598353		0	154
Q8WWI1-3;Q8WWI1;E9PMS6;Q8WWI1-2;Q8WWI1-4;F8WD26;J3KP06;E9PMT2;E9PLH4;H0Y424	LIM domain only protein 7	LMO7	0.0922699	10.5228	0.599296		0	181
O43823	A-kinase anchor protein 8	AKAP8	0.0921307	9.43452	0.599569		1.7473e-129	34
Q9H0H5;H0YIK5;F8VRD2	Rac GTPase-activating protein 1	RACGAP1	0.0901985	9.56458	0.603364		2.1583e-128	48
Q16643;Q16643-2;A8MV58;D6R9W4	Drebrin	DBN1	0.0880795	10.0418	0.607538		0	79
Q9UHB6;Q9UHB6-4;F8VQE1;Q9UHB6-2;F8VS07;Q9UHB6-3	LIM domain and actin-binding protein 1	LIMA1	0.0880699	10.3843	0.607557		0	152
P31943;G8JLB6;E9PCY7;D6RIU0;D6RBM0;H0YB39	Heterogeneous nuclear ribonucleoprotein H;Heterogeneous nuclear ribonucleoprotein H, N-terminally processed	HNRNPH1	0.0858059	10.2825	0.612031		0	80
Q14966;Q14966-3;Q14966-4	Zinc finger protein 638	ZNF638	0.0846291	10.2578	0.614363		0	161
P32780;B3KXE0;E9PM51	General transcription factor IIH subunit 1	GTF2H1	0.0839005	8.71452	0.615808		2.3826e-61	13
Q14146	Unhealthy ribosome biogenesis protein 2 homolog	URB2	0.0829849	9.39964	0.617627		2.0543e-155	49
Q5T5U3;E7ESW5;Q5T5U3-3;F8W9U9	Rho GTPase-activating protein 21	ARHGAP21	0.0824776	9.20504	0.618635		2.8012e-148	37
Q99590;Q99590-2;F8VXG7;F8W028	Protein SCAF11	SCAF11	0.0823879	9.70824	0.618814		3.2964e-241	76
O75607	Nucleoplasmin-3	NPM3	0.0814724	9.70597	0.620636		1.9025e-124	26
P09874	Poly [ADP-ribose] polymerase 1	PARP1	0.0799751	11.9953	0.623621		0	1890
Q14331;E9PRR7	Protein FRG1	FRG1	0.0781364	8.68697	0.627295		2.0622e-23	12
Q96BK5	PIN2/TERF1-interacting telomerase inhibitor 1	PINX1	0.075592	8.4681	0.632395		1.9355e-25	8
Q9UHI6	Probable ATP-dependent RNA helicase DDX20	DDX20	0.0750809	9.58556	0.633422		4.0431e-234	65
Q13823	Nucleolar GTP-binding protein 2	GNL2	0.069622	9.1896	0.644429		2.9988e-63	27
Q9UNL2;C9JA28;B4E2P2	Translocon-associated protein subunit gamma	SSR3	0.0687733	8.96179	0.646148		2.7006e-13	7
Q09666	Neuroblast differentiation-associated protein AHNAK	AHNAK	0.0679645	9.36599	0.647787		3.4608e-171	81
P61619;B4DR61;P61619-3	Protein transport protein Sec61 subunit alpha isoform 1	SEC61A1	0.0677662	9.20096	0.64819		4.3598e-112	26
P68363	Tubulin alpha-1B chain	TUBA1B	0.0649242	9.4681	0.653965		8.2645e-158	46
P22087;M0QXL5;M0R299;M0R2Q4;M0R0P1	rRNA 2-O-methyltransferase fibrillarin	FBL	0.0616646	10.7506	0.660615		0	159
P53803	DNA-directed RNA polymerases I, II, and III subunit RPABC4	POLR2K	0.060997	8.26524	0.661981		0.0030666	4
P49454	Centromere protein F	CENPF	0.0583458	10.8208	0.667414		0	592
Q15717;B4DVB8;M0QZR9	ELAV-like protein 1	ELAVL1	0.0580788	9.84783	0.667962		9.3521e-131	52
P51114;B4DXZ6;P51114-3	Fragile X mental retardation syndrome-related protein 1	FXR1	0.057991	10.5545	0.668142		0	203
P55769;B1AHD1	NHP2-like protein 1;NHP2-like protein 1, N-terminally processed	NHP2L1	0.0576363	10.1943	0.668871		9.0313e-99	44
Q14684;Q14684-2	Ribosomal RNA processing protein 1 homolog B	RRP1B	0.0570526	10.4568	0.67007		0	164
P49790;F6QR24	Nuclear pore complex protein Nup153	NUP153	0.0569839	9.58753	0.670212		4.052e-181	70
P11142;E9PKE3;P11142-2;E9PNE6;E9PN89	Heat shock cognate 71 kDa protein	HSPA8	0.0567131	10.5811	0.670769		0	161
P60660;P60660-2;F8W1R7;G3V1V0;F8VZV5;J3KND3;G8JLA2;B7Z6Z4;G3V1Y7;F8VPF3	Myosin light polypeptide 6	MYL6	0.0556583	10.0619	0.672939		6.1973e-111	69
Q7LGA3;Q7LGA3-3;Q7LGA3-2;A6ND99	Heparan sulfate 2-O-sulfotransferase 1	HS2ST1	0.052906	9.08322	0.678616		7.1935e-37	20
Q14157-1;Q14157;Q14157-4;Q14157-3;Q14157-5	Ubiquitin-associated protein 2-like	UBAP2L	0.0497208	10.5643	0.685209		0	168
Q9H2Y7;E9PE29;H3BS99	Zinc finger protein 106	ZNF106	0.0473137	9.49477	0.690207		0	45
P52292	Importin subunit alpha-1	KPNA2	0.0466633	9.71763	0.69156		1.9327e-144	48
Q93077;Q7L7L0;P04908	Histone H2A type 1-C;Histone H2A type 3;Histone H2A type 1-B/E	HIST1H2AC;HIST3H2A;HIST1H2AB	0.0455437	10.0998	0.693891		2.4548e-166	11
P49750;P49750-4;P49750-3;H0YIQ2;F8VU51	YLP motif-containing protein 1	YLPM1	0.0444241	10.1072	0.696225		0	116
Q9NX24;D6RC52;D6RCB9;J3QSY4	H/ACA ribonucleoprotein complex subunit 2	NHP2	0.0433998	10.1227	0.698363		3.8659e-291	75
Q8IVT2	Mitotic interactor and substrate of PLK1	MISP	0.0417442	9.78043	0.701823		0	66
Q96PK6	RNA-binding protein 14	RBM14	0.0414543	10.4724	0.70243		0	105
Q15149;Q15149-4;Q15149-2;Q15149-6;Q15149-9;Q15149-7;Q15149-8;Q15149-5;Q15149-3	Plectin	PLEC	0.0414162	10.9033	0.70251		0	724
P47755;F8W9N7;C9JUG7;B4DG50	F-actin-capping protein subunit alpha-2	CAPZA2	0.0384979	8.99657	0.708627		1.3895e-87	20
Q9Y3T9	Nucleolar complex protein 2 homolog	NOC2L	0.0376854	9.23317	0.710333		2.7727e-30	29
Q76FK4;Q76FK4-4;Q76FK4-2;Q76FK4-3;F5H101;F8WE42	Nucleolar protein 8	NOL8	0.0370445	9.61791	0.71168		0	61
O60832;O60832-2;C9IYT0;H7C0M1	H/ACA ribonucleoprotein complex subunit 4	DKC1	0.0361977	10.6017	0.713462		0	141
O00567	Nucleolar protein 56	NOP56	0.0351925	10.3069	0.715578		0	133
Q9C0J8	pre-mRNA 3 end processing protein WDR33	WDR33	0.0318108	8.64728	0.722714		1.2709e-53	17
P20700;E9PBF6	Lamin-B1	LMNB1	0.0291767	9.18588	0.728289		2.213e-214	33
Q9HAV0	Guanine nucleotide-binding protein subunit beta-4	GNB4	0.028286	8.75918	0.730178		8.6936e-126	17
P52907	F-actin-capping protein subunit alpha-1	CAPZA1	0.0263348	9.75558	0.734321		4.8271e-168	53
P68104;Q5VTE0	Elongation factor 1-alpha 1;Putative elongation factor 1-alpha-like 3	EEF1A1;EEF1A1P5	0.0252323	9.27469	0.736665		9.5219e-53	28
Q9UPN4;Q9UPN4-2;Q9UPN4-3;I3L2J8	5-azacytidine-induced protein 1	AZI1	0.0232391	8.51152	0.740909		4.562e-19	12
O75691	Small subunit processome component 20 homolog	UTP20	0.0229835	9.95863	0.741454		0	183
Q9UKM9;Q9UKM9-2;Q5QPL9;Q5QPM0;Q5QPM1	RNA-binding protein Raly	RALY	0.0214481	8.67665	0.74473		2.2137e-24	10
P14678;P63162;P14678-2;B3KVR1;J3QLE5;P14678-3;J3KRY3	Small nuclear ribonucleoprotein-associated proteins B and B;Small nuclear ribonucleoprotein-associated protein N;Small nuclear ribonucleoprotein-associated protein	SNRPB;SNRPN	0.0210762	9.74181	0.745524		1.5557e-87	42
P05783;F8VZY9	Keratin, type I cytoskeletal 18	KRT18	0.0209312	11.4119	0.745833		0	601
Q9H0A0;E7ESU4	N-acetyltransferase 10	NAT10	0.0199814	10.9125	0.747863		0	356
O14925;Q5SRD1;E7EP42;C9JSY4;E9PB91;B1APJ0	Mitochondrial import inner membrane translocase subunit Tim23;Putative mitochondrial import inner membrane translocase subunit Tim23B	TIMM23;TIMM23B	0.0193577	8.08682	0.749197		1.347e-20	5
A0AV96;A0AV96-2;D6R9D6;B7Z8Z7;D6RBS9;D6REZ6	RNA-binding protein 47	RBM47	0.0181293	8.89882	0.751826		3.8937e-85	24
P51116	Fragile X mental retardation syndrome-related protein 2	FXR2	0.0153751	10.3538	0.757731		0	156
P35579;P35579-2	Myosin-9	MYH9	0.0148201	11.0822	0.758922		0	688
P46778;M0R181;G3V1B3	60S ribosomal protein L21	RPL21	0.0147743	10.5188	0.759021		1.0135e-83	54
P08670;B0YJC4	Vimentin	VIM	0.0142136	10.988	0.760225		0	242
O95782;O95782-2	AP-2 complex subunit alpha-1	AP2A1	0.0138207	9.41815	0.76107		1.7006e-150	53
P14923	Junction plakoglobin	JUP	0.0137596	9.71561	0.761201		3.0507e-196	70
Q9Y608;Q9Y608-2;Q9Y608-4;A8MXR0	Leucine-rich repeat flightless-interacting protein 2	LRRFIP2	0.0129681	9.01284	0.762903		9.8154e-74	17
O94906;O94906-2	Pre-mRNA-processing factor 6	PRPF6	0.0127792	9.60886	0.763309		1.4113e-262	56
Q7Z2W4;C9J6P4;Q7Z2W4-2;Q7Z2W4-3	Zinc finger CCCH-type antiviral protein 1	ZC3HAV1	0.0126266	9.56898	0.763637		0	54
P57678;I3L2C7	Gem-associated protein 4	GEMIN4	0.0123367	9.51432	0.764261		1.2943e-177	75
Q9ULL5-3;Q9ULL5;Q9ULL5-2	Proline-rich protein 12	PRR12	0.01231	8.92052	0.764319		2.4843e-60	33
P62910;D3YTB1;F8W727	60S ribosomal protein L32	RPL32	0.0111694	10.5758	0.766775		3.5274e-72	60
Q9Y4W2;Q9Y4W2-3;Q9Y4W2-2;Q9Y4W2-4	Ribosomal biogenesis protein LAS1L	LAS1L	0.0110836	8.72238	0.76696		9.7685e-111	20
P62241;Q5JR95	40S ribosomal protein S8	RPS8	0.0104332	10.8161	0.768361		0	180
P62269	40S ribosomal protein S18	RPS18	0.00970078	10.0633	0.769941		1.2656e-251	44
P63096;P63096-2	Guanine nucleotide-binding protein G(i) subunit alpha-1	GNAI1	0.00923157	8.31437	0.770953		1.3496e-115	7
O00159;O00159-3;O00159-2;F5H6E2	Unconventional myosin-Ic	MYO1C	0.00790214	10.3418	0.773823		0	236
P62888;E5RI99	60S ribosomal protein L30	RPL30	0.00727463	10.6949	0.775179		2.7907e-231	62
Q99848;H7C2Q8	Probable rRNA-processing protein EBP2	EBNA1BP2	0.00582504	10.0269	0.778313		1.8928e-133	52
Q9BYW2;H7C3H4;Q9BYW2-2	Histone-lysine N-methyltransferase SETD2	SETD2	0.00569725	8.64204	0.77859		1.8954e-19	12
Q9NYF8;Q9NYF8-2;Q9NYF8-4	Bcl-2-associated transcription factor 1	BCLAF1	0.00568962	10.0944	0.778606		1.9058e-287	92
P51991	Heterogeneous nuclear ribonucleoprotein A3	HNRNPA3	0.00497055	10.0489	0.780163		0	62
Q9NUW8;Q86TV8;G3V2F4;E7EPD8	Tyrosyl-DNA phosphodiesterase 1	TDP1	0.00450325	9.0974	0.781175		1.9641e-160	24
Q92804;Q92804-2;K7EPT6	TATA-binding protein-associated factor 2N	TAF15	0.000331879	10.0797	0.790224		4.8035e-264	50
Q9BQG0;Q9BQG0-2;I3L1L3	Myb-binding protein 1A	MYBBP1A	-0.000461578	10.4094	0.791949		0	270
Q5T3I0;Q5T3I0-3;E9PAV9;F8W895	G patch domain-containing protein 4	GPATCH4	-0.00091362	10.1282	0.792932		0	81
O60814;Q99877;Q93079;P58876;Q99879;Q5QNW6;P62807;Q5QNW6-2;B4DR52;P57053;Q99880	Histone H2B type 1-K;Histone H2B type 1-N;Histone H2B type 1-H;Histone H2B type 1-D;Histone H2B type 1-M;Histone H2B type 2-F;Histone H2B type 1-C/E/F/G/I;Histone H2B;Histone H2B type F-S;Histone H2B type 1-L	HIST1H2BK;HIST1H2BN;HIST1H2BH;HIST1H2BD;HIST1H2BM;HIST2H2BF;HIST1H2BC;H2BFS;HIST1H2BL	-0.00188446	11.4137	0.795044		3.2181e-232	277
Q08J23;Q08J23-2;G3V1R4	tRNA (cytosine(34)-C(5))-methyltransferase	NSUN2	-0.00366211	8.79698	0.798916		1.9997e-57	21
Q9NW13;Q9NW13-2	RNA-binding protein 28	RBM28	-0.00432015	9.40195	0.80035		1.1418e-121	27
Q15365	Poly(rC)-binding protein 1	PCBP1	-0.00441933	9.474	0.800566		2.1815e-189	36
O76094;O76094-2	Signal recognition particle subunit SRP72	SRP72	-0.00484276	9.53055	0.80149		1.4879e-216	58
P62136;P62136-2;A6NNR3;E9PMD7	Serine/threonine-protein phosphatase PP1-alpha catalytic subunit;Serine/threonine-protein phosphatase	PPP1CA	-0.00730896	9.69234	0.806874		0	51
Q69YQ0;F5H1H6;F8WAN1;C9J8U1	Cytospin-A	SPECC1L	-0.00825691	9.71283	0.808946		0	89
P67809;H0Y449	Nuclease-sensitive element-binding protein 1	YBX1	-0.00833511	10.3147	0.809116		0	75
Q63ZY4	Ataxin-2-like protein	ATXN2L	-0.00865364	10.0683	0.809813		1.1253e-258	113
P26373;P26373-2;J3QSB4	60S ribosomal protein L13	RPL13	-0.00928497	10.72	0.811194		4.7552e-167	84
Q15390;E5RJS5;H0YBZ4;E7EP84	Mitochondrial fission regulator 1	MTFR1	-0.0111713	8.79008	0.815324		1.9521e-29	15
Q14677-3;Q14677;Q14677-2	Clathrin interactor 1	CLINT1	-0.0126553	8.90522	0.818576		6.0114e-51	23
P09651;P09651-3;F8VXY0;F8VSB5;F8VRQ1;P09651-2;F8W6I7;F8W1S7;F8VZ49;Q32P51;F8VTQ5;H0YH80	Heterogeneous nuclear ribonucleoprotein A1;Heterogeneous nuclear ribonucleoprotein A1-like 2	HNRNPA1;HNRNPA1L2	-0.0142212	10.6194	0.822011		1.0597e-246	208
O00425	Insulin-like growth factor 2 mRNA-binding protein 3	IGF2BP3	-0.0165062	9.79871	0.82703		1.1099e-231	68
P84098;J3QR09;J3KTE4;J3QL15	60S ribosomal protein L19;Ribosomal protein L19	RPL19	-0.016777	10.1419	0.827626		6.3936e-81	43
P46087-4;P46087;P46087-2;P46087-3	Putative ribosomal RNA methyltransferase NOP2	NOP2	-0.0177269	10.3791	0.829714		0	116
Q9NVI7-2;Q9NVI7;H0Y2W2;Q9NVI7-3	ATPase family AAA domain-containing protein 3A	ATAD3A	-0.0190639	10.159	0.832657		2.5224e-300	122
Q8NCA5;Q8NCA5-2;E9PH82;B4DT23	Protein FAM98A	FAM98A	-0.0217991	9.66894	0.838683		1.0274e-278	48
Q13435;E9PPJ0	Splicing factor 3B subunit 2	SF3B2	-0.0227699	9.95813	0.840824		1.5925e-245	86
P78406;E9PQ57;E9PPG9	mRNA export factor	RAE1	-0.0262833	9.2411	0.848583		1.7193e-85	28
P68431;Q71DI3;P84243;Q16695;K7EK07;K7EMV3;B4DEB1;K7ES00;Q6NXT2	Histone H3.1;Histone H3.2;Histone H3.3;Histone H3.1t;Histone H3;Histone H3.3C	HIST1H3A;HIST2H3A;H3F3A;HIST3H3;H3F3B;H3F3C	-0.0273705	11.5354	0.850987		1.3935e-147	118
Q5M775;Q5M775-4;Q5M775-5;Q5M775-3;Q5M775-2;J3KSG2	Cytospin-B	SPECC1	-0.0279331	9.46437	0.852231		0	62
O43795;O43795-2;E9PDF6	Unconventional myosin-Ib	MYO1B	-0.0323181	9.55453	0.861944		2.8369e-204	59
Q9Y224;G3V4C6	UPF0568 protein C14orf166	C14orf166	-0.0323582	9.77651	0.862033		6.978e-218	85
P06746;E7EW18;H0YBJ0;B7Z1W5;H0YBX1	DNA polymerase beta	POLB	-0.033041	9.69596	0.863547		7.5688e-259	58
Q5JTH9;Q5JTH9-2;Q5JTH9-3;F5H456	RRP12-like protein	RRP12	-0.0338955	9.88436	0.865443		0	112
Q9BYJ9;F8W840	YTH domain family protein 1	YTHDF1	-0.0346298	8.79807	0.867073		4.5339e-76	13
Q15293;B7Z1M1	Reticulocalbin-1	RCN1	-0.0367794	8.22233	0.871847		1.7723e-38	7
Q9BY89	Uncharacterized protein KIAA1671	KIAA1671	-0.0374622	9.35106	0.873364		7.6255e-189	48
P08174;P08174-2;H3BLV0;Q14UF5;E9PSH2;Q14UF4;Q14UF6;B1AP13;B1AP15	Complement decay-accelerating factor	CD55	-0.0377045	9.58493	0.873903		1.003e-166	37
Q8WTT2;A6NJZ9;F5H677	Nucleolar complex protein 3 homolog	NOC3L	-0.0377502	9.25737	0.874005		5.8401e-65	28
Q9Y520;Q9Y520-4;E7EPN9;Q9Y520-5;Q9Y520-7;Q9Y520-3;Q9Y520-6;Q9Y520-2	Protein PRRC2C	PRRC2C	-0.0378952	10.1778	0.874327		0	155
Q14247;Q14247-3;Q14247-2	Src substrate cortactin	CTTN	-0.0397568	10.0531	0.878467		7.5043e-197	67
P52272;P52272-2	Heterogeneous nuclear ribonucleoprotein M	HNRNPM	-0.0407257	11.064	0.880623		0	375
Q13813;Q13813-3;Q13813-2;A6NG51	Spectrin alpha chain, non-erythrocytic 1	SPTAN1	-0.0411777	10.1738	0.88163		0	245
P62906	60S ribosomal protein L10a	RPL10A	-0.041996	10.6522	0.883452		7.3231e-137	104
Q7Z417	Nuclear fragile X mental retardation-interacting protein 2	NUFIP2	-0.0432529	10.1081	0.886252		0	84
H7BY36		EWSR1	-0.0432854	8.92408	0.886324		4.8579e-149	10
Q15058	Kinesin-like protein KIF14	KIF14	-0.0450211	9.42067	0.890193		0	73
Q9BYG3;C9J808;E9PFS2;C9J6C5	MKI67 FHA domain-interacting nucleolar phosphoprotein	MKI67IP	-0.0458374	9.625	0.892014		8.3181e-221	33
Q8N684;Q8N684-2;Q8N684-3;F5H669	Cleavage and polyadenylation specificity factor subunit 7	CPSF7	-0.0458908	9.41664	0.892133		4.5769e-127	28
Q15427	Splicing factor 3B subunit 4	SF3B4	-0.0461407	8.72377	0.89269		2.9268e-56	19
P30050;P30050-2	60S ribosomal protein L12	RPL12	-0.0465851	10.6519	0.893682		1.0767e-196	109
Q5VT52;Q5VT52-3;Q5VT52-2;B4E2Q6	Regulation of nuclear pre-mRNA domain-containing protein 2	RPRD2	-0.0475903	9.23088	0.895925		9.6011e-178	39
Q9UQR1	Zinc finger protein 148	ZNF148	-0.0478744	8.61586	0.896559		4.3867e-33	11
Q9NVP1	ATP-dependent RNA helicase DDX18	DDX18	-0.0492115	9.74654	0.899544		2.669e-135	70
P36578;H3BM89	60S ribosomal protein L4	RPL4	-0.0501099	11.0167	0.901551		0	250
P08621;P08621-2;P08621-3	U1 small nuclear ribonucleoprotein 70 kDa	SNRNP70	-0.0501652	9.60396	0.901674		2.8385e-96	28
P49458;E9PE20;P49458-2	Signal recognition particle 9 kDa protein	SRP9	-0.0504952	9.44679	0.902412		1.6293e-25	20
Q9P0L0;Q9P0L0-2	Vesicle-associated membrane protein-associated protein A	VAPA	-0.0517921	9.24888	0.90531		4.2007e-35	27
Q9BUJ2;Q9BUJ2-4;B7Z4B8;Q9BUJ2-2;Q9BUJ2-3;M0R3F1;M0QYZ0	Heterogeneous nuclear ribonucleoprotein U-like protein 1	HNRNPUL1	-0.0526848	10.2235	0.907306		0	126
P52597	Heterogeneous nuclear ribonucleoprotein F;Heterogeneous nuclear ribonucleoprotein F, N-terminally processed	HNRNPF	-0.0528011	9.99333	0.907566		2.0349e-133	42
O60318	80 kDa MCM3-associated protein	MCM3AP	-0.0537071	8.14192	0.909592		1.8766e-13	8
Q96KR1	Zinc finger RNA-binding protein	ZFR	-0.0557346	9.86158	0.914128		0	84
Q13045;J3QLG3;Q13045-2	Protein flightless-1 homolog	FLII	-0.0561657	9.06258	0.915093		8.0721e-150	41
P14373;P14373-2	Zinc finger protein RFP	TRIM27	-0.0570698	9.34084	0.917117		1.1365e-190	40
Q14690	Protein RRP5 homolog	PDCD11	-0.0577354	10.4109	0.918608		0	231
O75477;B0QZ43	Erlin-1	ERLIN1	-0.058609	8.77557	0.920564		8.0069e-50	15
Q5T6F2;F5H2U4;E7EWG4;A6NCA8	Ubiquitin-associated protein 2	UBAP2	-0.0586662	9.16358	0.920693		6.0384e-126	34
P62917;E9PKZ0;E9PKU4;G3V1A1;E9PIZ3	60S ribosomal protein L8	RPL8	-0.0601311	10.7695	0.923974		0	112
Q14103;Q14103-3;H0YA96;H0Y8G5;Q14103-4;B4DTC3;Q14103-2;D6RAF8;D6RF44;F5H6R6	Heterogeneous nuclear ribonucleoprotein D0	HNRNPD	-0.0604362	9.65751	0.924658		6.0525e-125	38
P50402;Q5HY57	Emerin	EMD	-0.0606823	9.16191	0.92521		4.8999e-86	18
P07910-4;P07910-2;G3V4W0;B4DY08;G3V4C1;P07910;G3V576;G3V2Q1;G3V555;G3V575;O60812;G3V251;P07910-3;G3V5X6;G3V3K6;B4DSU6;G3V2D6	Heterogeneous nuclear ribonucleoproteins C1/C2;Heterogeneous nuclear ribonucleoprotein C-like 1	HNRNPC;HNRNPCL1	-0.061058	9.8741	0.926052		1.9458e-85	49
Q96EY1;Q96EY1-2;E7ES32	DnaJ homolog subfamily A member 3, mitochondrial	DNAJA3	-0.0627098	9.58601	0.929755		1.6115e-141	39
P62316;P62316-2	Small nuclear ribonucleoprotein Sm D2	SNRPD2	-0.0632	9.85478	0.930854		6.5629e-67	42
Q9P275;Q9P275-2;E9PEW0	Ubiquitin carboxyl-terminal hydrolase 36	USP36	-0.0635071	10.0284	0.931543		0	90
P61353;K7ELC7;K7EQQ9	60S ribosomal protein L27	RPL27	-0.0639076	10.6911	0.932442		1.9282e-164	93
Q86V81	THO complex subunit 4	ALYREF	-0.0639362	10.491	0.932506		0	100
Q8NFJ5	Retinoic acid-induced protein 3	GPRC5A	-0.0667095	8.91398	0.938729		1.8777e-47	15
Q8IWR0;I3L2K5	Zinc finger CCCH domain-containing protein 7A	ZC3H7A	-0.0707378	8.86166	0.947774		8.6128e-93	26
P53007	Tricarboxylate transport protein, mitochondrial	SLC25A1	-0.0708199	8.32987	0.947958		1.0049e-16	7
Q02543;M0R1A7;M0R3D6;M0R117;B4DM74;M0R0P7	60S ribosomal protein L18a	RPL18A	-0.0721226	10.3935	0.950885		5.5666e-218	102
Q16594;Q9HBM6;D6RHW1;D6RIY1;D6RGK3;D6RIV9;D6RIE8	Transcription initiation factor TFIID subunit 9;Transcription initiation factor TFIID subunit 9B	TAF9;TAF9B	-0.0724735	7.97962	0.951673		9.4218e-05	5
Q9UII2	ATPase inhibitor, mitochondrial	ATPIF1	-0.0757961	9.51188	0.959141		0.00015845	10
Q8IWX8;J3QK89	Calcium homeostasis endoplasmic reticulum protein	CHERP	-0.0765953	9.31182	0.960938		1.1486e-110	40
Q9Y2X3	Nucleolar protein 58	NOP58	-0.076807	10.3465	0.961414		0	137
Q9Y5A9;Q9Y5A9-2	YTH domain family protein 2	YTHDF2	-0.0771523	9.55814	0.962191		7.6801e-114	37
O15226;G3V1N1	NF-kappa-B-repressing factor	NKRF	-0.0777321	9.89068	0.963494		6.567e-304	75
Q5JSZ5;Q5JSZ5-5	Protein PRRC2B	PRRC2B	-0.077919	8.70828	0.963915		2.7366e-103	15
P63261;I3L3I4;I3L3I0;I3L1U9;I3L4N8	Actin, cytoplasmic 2;Actin, cytoplasmic 2, N-terminally processed	ACTG1	-0.0787849	11.9811	0.965862		0	1288
P38646	Stress-70 protein, mitochondrial	HSPA9	-0.0788193	8.70974	0.96594		3.14e-72	14
P98175-3;P98175-4	RNA-binding protein 10	RBM10	-0.0796928	9.74872	0.967904		1.8382e-301	81
Q6NZI2;Q6NZI2-2	Polymerase I and transcript release factor	PTRF	-0.080658	9.09202	0.970075		2.2027e-88	21
Q01082;Q01082-2	Spectrin beta chain, non-erythrocytic 1	SPTBN1	-0.0812264	9.84538	0.971354		0	152
P62873;F6UT28;B1AKQ8	Guanine nucleotide-binding protein G(I)/G(S)/G(T) subunit beta-1	GNB1	-0.0851784	9.39092	0.980247		2.493e-216	37
Q00610;Q00610-2	Clathrin heavy chain 1	CLTC	-0.0856571	9.696	0.981324		0	113
Q14498;Q14498-2;Q14498-3;G3XAC6;E1P5S2;H0Y4X3	RNA-binding protein 39	RBM39	-0.0873661	9.86193	0.98517		0	82
Q13148;Q13148-2;K7EJM5;K7EN94;B1AKP7;G3V162;B4DJ45	TAR DNA-binding protein 43	TARDBP	-0.0877857	8.88003	0.986115		3.2929e-72	11
Q12965	Unconventional myosin-Ie	MYO1E	-0.0897331	9.75038	0.990498		1.4197e-227	92
Q15646;Q15646-2	2-5-oligoadenylate synthase-like protein	OASL	-0.0901489	8.083	0.991434		6.0696e-12	6
O14974;O14974-4;O14974-2;O14974-5;F8VZN8	Protein phosphatase 1 regulatory subunit 12A	PPP1R12A	-0.0909843	10.2533	0.993315		0	121
P43307;P43307-2;F5H5Y2;C9J3L8;C9J5W0;E9PAL7;C9IZQ1	Translocon-associated protein subunit alpha	SSR1	-0.0924187	8.55495	0.996544		2.7673e-13	7
Q6PKG0;Q6PKG0-3;E5RH50	La-related protein 1	LARP1	-0.0930805	9.91755	0.998033		0	105
Q16637;Q16637-4;Q16637-2;Q16637-3;E7EQZ4;B4DP61	Survival motor neuron protein	SMN1	-0.0939541	9.44243	1		5.3341e-138	30
P62263;E5RH77	40S ribosomal protein S14	RPS14	-0.0949535	10.4946	0.997834		1.8054e-219	62
Q13310-3;Q13310;Q13310-2;B1ANR0;H0Y5F5	Polyadenylate-binding protein 4	PABPC4	-0.0965424	10.281	0.99439		0	122
O75369;O75369-2;O75369-9;O75369-8;O75369-6;O75369-3;E7EN95;O75369-7;O75369-5;O75369-4	Filamin-B	FLNB	-0.0998745	8.72401	0.987168		1.536e-90	29
P46779;C9JB50;G5E9L2;H0YMF4;P46779-2;P46779-3;H0YKD8;H0YLP6	60S ribosomal protein L28	RPL28	-0.100859	9.69991	0.985035		2.2228e-48	34
Q16629;Q16629-3;Q16629-2;Q16629-4;C9JAB2	Serine/arginine-rich splicing factor 7	SRSF7	-0.102043	9.98859	0.982468		5.2408e-72	37
P51571;H7C1C6;A6NLM8	Translocon-associated protein subunit delta	SSR4	-0.103222	8.89926	0.979914		4.2667e-58	16
P39023;G5E9G0;B5MCW2;H7C422;H7C3M2	60S ribosomal protein L3	RPL3	-0.104687	10.7998	0.97674		0	231
P07814	Bifunctional glutamate/proline--tRNA ligase;Glutamate--tRNA ligase;Proline--tRNA ligase	EPRS	-0.104776	9.99975	0.976546		0	159
P62140;E7ETD8	Serine/threonine-protein phosphatase PP1-beta catalytic subunit;Serine/threonine-protein phosphatase	PPP1CB	-0.106077	10.4808	0.973727		0	203
O43143	Putative pre-mRNA-splicing factor ATP-dependent RNA helicase DHX15	DHX15	-0.107317	9.88723	0.971042		8.5714e-194	97
Q9NR30;Q9NR30-2	Nucleolar RNA helicase 2	DDX21	-0.107376	10.7677	0.970914		0	256
P35637;P35637-2;H3BPE7	RNA-binding protein FUS	FUS	-0.108566	11.0214	0.968336		0	241
P24928	DNA-directed RNA polymerase II subunit RPB1	POLR2A	-0.110445	8.93324	0.964267		7.8545e-125	27
Q14444;Q14444-2;G3V153;E9PLA9	Caprin-1	CAPRIN1	-0.110468	10.4871	0.964218		0	149
Q9H583;Q5T3Q7	HEAT repeat-containing protein 1	HEATR1	-0.110643	9.11203	0.963838		6.7232e-171	57
P29558;P29558-2;B4DN88;E7ETU5	RNA-binding motif, single-stranded-interacting protein 1	RBMS1	-0.112093	8.79442	0.960699		4.3208e-30	15
Q7L2E3-2;Q7L2E3-3;H7BXY3	Putative ATP-dependent RNA helicase DHX30	DHX30	-0.115919	9.54409	0.952418		6.5302e-192	72
Q9Y4A5;H0Y4W2;Q9Y4A5-2;F2Z2U4	Transformation/transcription domain-associated protein	TRRAP	-0.116264	8.86415	0.951671		2.1192e-88	36
Q92841;H3BLZ8;Q92841-3;Q92841-1;Q92841-2;C9JMU5	Probable ATP-dependent RNA helicase DDX17	DDX17	-0.117039	11.2592	0.949996		0	409
Q07157;Q07157-2;G5E9E7;G3V1L9	Tight junction protein ZO-1	TJP1	-0.117308	8.92588	0.949414		2.3015e-62	22
O43390;Q2L7G6;E7ETM7	Heterogeneous nuclear ribonucleoprotein R	HNRNPR	-0.11829	10.2657	0.947289		4.6623e-232	129
Q15070;C9JC63;Q15070-3;E7EVY0;Q15070-2;J3KNA0	Mitochondrial inner membrane protein OXA1L	OXA1L	-0.118494	8.17826	0.946848		5.6889e-07	6
O75165	DnaJ homolog subfamily C member 13	DNAJC13	-0.118757	9.42175	0.946279		7.1213e-215	68
P38159;H3BT71;P38159-2;H0Y6E7;Q96E39	RNA-binding motif protein, X chromosome;RNA-binding motif protein, X chromosome, N-terminally processed;RNA binding motif protein, X-linked-like-1	RBMX;RBMXL1	-0.120197	10.1473	0.943165		2.2626e-175	69
O15234	Protein CASC3	CASC3	-0.120411	8.70561	0.942703		4.3535e-30	13
Q00325-2;F8VVM2;Q00325	Phosphate carrier protein, mitochondrial	SLC25A3	-0.120812	9.41709	0.941837		8.5858e-69	31
Q92576-2;Q92576;E7EVH3;E7ER40	PHD finger protein 3	PHF3	-0.120884	9.96909	0.94168		0	105
P61254;Q9UNX3;J3QRI7;J3QQQ9;J3QQV1;E5RIT6;J3KTJ8;J3QRC4;J3KSS0	60S ribosomal protein L26;60S ribosomal protein L26-like 1	RPL26;RPL26L1;KRBA2	-0.121057	10.1705	0.941305		2.467e-53	39
Q92522	Histone H1x	H1FX	-0.121841	9.05173	0.939611		1.702e-48	14
P62158;H0Y7A7;E7ETZ0;E7EMB3;Q96HY3;M0QZ52;G3V361	Calmodulin	CALM1;CALM2;CALM3	-0.121984	10.1529	0.939301		1.5018e-170	52
P11940;E7EQV3;P11940-2;E7ERJ7;Q9H361	Polyadenylate-binding protein 1;Polyadenylate-binding protein 3	PABPC1;PABPC3	-0.122315	10.934	0.938588		0	284
Q9UKV8;Q9UKV8-2	Protein argonaute-2	AGO2	-0.122349	8.95295	0.938514		7.5558e-103	28
P43243;A8MXP9;D6REM6;D6R991	Matrin-3	MATR3	-0.123562	10.6184	0.935893		0	233
P17844;J3KTA4;B4DLW8	Probable ATP-dependent RNA helicase DDX5	DDX5	-0.124508	11.0854	0.933849		0	391
P83111;P83111-2	Serine beta-lactamase-like protein LACTB, mitochondrial	LACTB	-0.126148	10.1278	0.930307		2.3134e-302	109
P80723	Brain acid soluble protein 1	BASP1	-0.126562	9.62304	0.929413		1.5769e-112	23
Q86UE4	Protein LYRIC	MTDH	-0.127079	10.384	0.928297		0	140
P11388;P11388-2;P11388-3;P11388-4	DNA topoisomerase 2-alpha	TOP2A	-0.127754	10.5276	0.926839		0	260
P12236;I7HJJ0	ADP/ATP translocase 3	SLC25A6	-0.127796	9.96705	0.926749		9.7152e-135	95
O43395;E7EVD1	U4/U6 small nuclear ribonucleoprotein Prp3	PRPF3	-0.12999	9.4445	0.922016		9.4923e-126	31
P02545;Q6UYC3;P02545-3;D6RAQ3;P02545-4	Prelamin-A/C;Lamin-A/C	LMNA	-0.130096	9.54742	0.921785		1.4697e-132	45
P23246;P23246-2	Splicing factor, proline- and glutamine-rich	SFPQ	-0.130344	10.9557	0.921251		0	247
Q9H7E2;Q9H7E2-3;Q9H7E2-2	Tudor domain-containing protein 3	TDRD3	-0.131008	9.27921	0.919819		1.5517e-92	41
P05388;Q3B7A4;F8VWS0;F8VU65;F8VW21;F8VPE8;G3V210;Q8NHW5;F8VQY6;F8VRK7;F8VZS0	60S acidic ribosomal protein P0;60S acidic ribosomal protein P0-like	RPLP0;RPLP0P6	-0.131187	10.591	0.919432		2.9545e-230	152
Q9NPE3	H/ACA ribonucleoprotein complex subunit 3	NOP10	-0.131296	9.91286	0.919198		3.3134e-82	29
Q969Q0;P83881;J3KQN4;H7BZ11;H0Y5B4	60S ribosomal protein L36a-like;60S ribosomal protein L36a	RPL36AL;RPL36A	-0.132626	9.79957	0.916332		2.4073e-36	21
Q00839;Q00839-2	Heterogeneous nuclear ribonucleoprotein U	HNRNPU	-0.133083	10.203	0.915345		0	99
P62424;Q5T8U2	60S ribosomal protein L7a	RPL7A	-0.133133	11.0228	0.915238		0	175
Q15637-6;Q15637-2;Q15637-4;Q15637-3;Q15637;Q15637-5;Q15637-7;B4DX42	Splicing factor 1	SF1	-0.136206	9.53517	0.908618		2.6471e-87	30
Q9UMS4;F5GY56	Pre-mRNA-processing factor 19	PRPF19	-0.137213	10.5805	0.90645		0	158
P20042	Eukaryotic translation initiation factor 2 subunit 2	EIF2S2	-0.137546	9.37122	0.905732		4.9196e-167	35
P40429;M0QYS1	60S ribosomal protein L13a	RPL13A	-0.137556	10.0953	0.905711		4.3802e-59	81
Q96SB4;B4DS61;H3BLV9;Q96SB4-3;Q5R363	SRSF protein kinase 1	SRPK1	-0.138924	8.78986	0.902768		6.7517e-37	15
P62753;A2A3R5	40S ribosomal protein S6	RPS6	-0.1432	11.3054	0.893575		8.55e-223	91
P04899;B4E2X5;P04899-3;P04899-2;B3KTZ0;P04899-4;F5GZL8	Guanine nucleotide-binding protein G(i) subunit alpha-2	GNAI2	-0.143875	8.74065	0.892125		9.6386e-155	15
Q86XI2;Q86XI2-2;E7EUH9;H0Y6U5;F5H7R2	Condensin-2 complex subunit G2	NCAPG2	-0.148901	8.34955	0.881341		2.4721e-38	15
P31689;B7Z5C0	DnaJ homolog subfamily A member 1	DNAJA1	-0.14983	9.2294	0.87935		1.3422e-143	42
Q9Y2R4;A8MTP9	Probable ATP-dependent RNA helicase DDX52	DDX52	-0.152077	9.59045	0.874538		0	58
P62314;J3QLI9	Small nuclear ribonucleoprotein Sm D1	SNRPD1	-0.152138	10.1654	0.874407		5.5712e-97	26
P05387	60S acidic ribosomal protein P2	RPLP2	-0.152256	10.695	0.874154		0	107
Q96HS1;Q96HS1-2;F5GXG4	Serine/threonine-protein phosphatase PGAM5, mitochondrial	PGAM5	-0.154253	9.46175	0.869881		1.2211e-76	34
P42167;G5E972;P42167-2;A2T926	Lamina-associated polypeptide 2, isoforms beta/gamma;Thymopoietin;Thymopentin	TMPO	-0.15457	9.75066	0.869204		9.6292e-192	59
Q8NI36;D6R922	WD repeat-containing protein 36	WDR36	-0.154682	9.92405	0.868964		0	123
Q5VUA4;Q5VUA4-2	Zinc finger protein 318	ZNF318	-0.156967	8.77877	0.86408		2.2575e-49	25
Q9Y230;B3KQ59;M0R0Y3	RuvB-like 2	RUVBL2	-0.158619	9.57634	0.860554		1.6546e-111	45
P62277;J3KMX5	40S ribosomal protein S13	RPS13	-0.158705	10.435	0.86037		2.9831e-100	105
Q12874;E7EUT8	Splicing factor 3A subunit 3	SF3A3	-0.159149	7.87242	0.859422		1.6671e-06	5
P56537;B7ZBG9	Eukaryotic translation initiation factor 6	EIF6	-0.159203	9.66372	0.859308		2.1185e-221	25
P63167	Dynein light chain 1, cytoplasmic	DYNLL1	-0.159531	9.67273	0.858608		3.088e-121	18
Q13151	Heterogeneous nuclear ribonucleoprotein A0	HNRNPA0	-0.1598	9.55855	0.858034		2.7105e-207	55
P06748;P06748-2;P06748-3	Nucleophosmin	NPM1	-0.16333	11.5619	0.85051		0	691
Q96C57;E7ENF1;F5H7W8;H0YGK4;F6TFQ5;G5EA44;F5H3K2;F5H8B7	Uncharacterized protein C12orf43	C12orf43	-0.163956	9.83684	0.849178		0	33
O00571;O00571-2;O15523;B4DXX7	ATP-dependent RNA helicase DDX3X;ATP-dependent RNA helicase DDX3Y	DDX3X;DDX3Y	-0.165132	10.4568	0.846673		0	171
Q13283;F5H4D6	Ras GTPase-activating protein-binding protein 1	G3BP1	-0.165154	10.5569	0.846629		0	161
Q96CW1;Q96CW1-2;E9PFW3;C9JJ47	AP-2 complex subunit mu	AP2M1	-0.165741	9.27827	0.845379		4.8804e-115	22
Q9NVN8	Guanine nucleotide-binding protein-like 3-like protein	GNL3L	-0.16592	9.11975	0.844998		1.0823e-68	22
Q10570	Cleavage and polyadenylation specificity factor subunit 1	CPSF1	-0.166136	9.34181	0.84454		1.4555e-211	59
P10412;P16402	Histone H1.4;Histone H1.3	HIST1H1E;HIST1H1D	-0.166222	11.3945	0.844357		5.6261e-129	104
P62244;I3L3P7;I3L246;H3BN98	40S ribosomal protein S15a	RPS15A	-0.16769	9.97486	0.841236		2.008e-64	61
Q13155;A8MU58;F8W950	Aminoacyl tRNA synthase complex-interacting multifunctional protein 2	AIMP2	-0.167898	9.118	0.840794		4.9841e-56	24
P39880;P39880-2;P39880-3;P39880-4;P39880-5;P39880-6	Homeobox protein cut-like 1	CUX1	-0.169674	9.26014	0.837024		2.0867e-186	46
O95425;O95425-2;F5H2Q5	Supervillin	SVIL	-0.170498	8.91811	0.835276		1.9619e-129	34
H9KV59;O43663;O43663-2;F8W9B5;O43663-3	Protein regulator of cytokinesis 1	PRC1	-0.170551	9.43762	0.835162		2.154e-180	54
P54136;P54136-2;F5H3T8	Arginine--tRNA ligase, cytoplasmic	RARS	-0.175055	9.53959	0.825623		4.2354e-252	61
Q15269	Periodic tryptophan protein 2 homolog	PWP2	-0.177303	9.71738	0.820869		7.229e-251	79
Q01130;J3QL05;J3KP15;B4DN89;Q9BRL6;Q9BRL6-2	Serine/arginine-rich splicing factor 2;Serine/arginine-rich splicing factor 8	SRSF2;SFRS2;SRSF8	-0.178568	8.00273	0.818198		2.6263e-20	4
Q9P0K7;Q9P0K7-4;Q9P0K7-3;E7EMX7;Q9P0K7-2	Ankycorbin	RAI14	-0.178818	9.94732	0.817671		0	99
Q03701	CCAAT/enhancer-binding protein zeta	CEBPZ	-0.181753	10.1295	0.811481		0	103
Q8IY81	pre-rRNA processing protein FTSJ3	FTSJ3	-0.182505	9.68187	0.809898		0	62
Q08211	ATP-dependent RNA helicase A	DHX9	-0.1826	10.3544	0.809697		0	191
O75643	U5 small nuclear ribonucleoprotein 200 kDa helicase	SNRNP200	-0.182968	10.3315	0.808922		0	234
Q07065	Cytoskeleton-associated protein 4	CKAP4	-0.186283	9.4816	0.801951		7.4152e-186	48
Q8WUU5	GATA zinc finger domain-containing protein 1	GATAD1	-0.190153	7.9555	0.793833		1.1754e-27	6
P38432	Coilin	COIL	-0.190937	9.55868	0.792192		2.2117e-164	41
Q9Y3I0	tRNA-splicing ligase RtcB homolog	C22orf28	-0.191755	9.93049	0.790479		3.2737e-221	69
P47914	60S ribosomal protein L29	RPL29	-0.192013	10.2192	0.78994		1.0384e-18	11
Q8IWS0;E9PC97;B4E0G4;Q5JRC6;Q8IWS0-2	PHD finger protein 6	PHF6	-0.192883	9.22458	0.788122		9.7019e-38	13
O94905;E5RHW4	Erlin-2	ERLIN2	-0.193016	8.81475	0.787842		9.2255e-70	13
Q07020;F8VWC5;H0YHA7;J3QQ67;G3V203;F8VUA6;F8VYV2	60S ribosomal protein L18	RPL18	-0.194063	10.5786	0.785654		7.7445e-172	68
Q16795	NADH dehydrogenase [ubiquinone] 1 alpha subcomplex subunit 9, mitochondrial	NDUFA9	-0.194412	8.39492	0.784925		7.7939e-30	12
Q9Y3U8;J3QSB5	60S ribosomal protein L36	RPL36	-0.194681	10.1988	0.784364		3.5769e-61	54
Q9BV38;K7EIR0;K7EML4	WD repeat-containing protein 18	WDR18	-0.195551	8.59229	0.782548		7.5304e-37	10
Q12797;F5H667	Aspartyl/asparaginyl beta-hydroxylase	ASPH	-0.196449	9.87539	0.780675		4.8042e-241	93
P25398	40S ribosomal protein S12	RPS12	-0.198904	10.028	0.775561		7.5266e-188	56
P83731;C9JXB8;C9JNW5	60S ribosomal protein L24	RPL24	-0.199043	10.2808	0.775271		3.7318e-31	57
P15328	Folate receptor alpha	FOLR1	-0.199095	9.21688	0.775164		1.9441e-114	29
Q15393	Splicing factor 3B subunit 3	SF3B3	-0.199793	9.6983	0.773712		0	70
O43159;E9PPY3	Ribosomal RNA-processing protein 8	RRP8	-0.200544	8.86382	0.772149		3.2012e-47	14
Q01844;Q01844-6;B0QYK0;Q01844-3;Q01844-5;Q01844-2;C9JGE3	RNA-binding protein EWS	EWSR1	-0.200726	10.5878	0.771773		5.4004e-286	79
Q7Z460;Q7Z460-3;B7ZLX3;F5H2E2;F5GWM7;Q7Z460-2;E7EUA5;F5GWS0;F8WA11;O75122;E9PBA6;E3W994;J3KR49;F5H604;E7ERI8;E7EW49	CLIP-associating protein 1;CLIP-associating protein 2	CLASP1;CLASP2	-0.202904	8.18963	0.76725		2.4468e-20	6
P56182	Ribosomal RNA processing protein 1 homolog A	RRP1	-0.203707	9.20322	0.765584		1.3086e-237	25
P61978;P61978-2;Q5T6W5;P61978-3;Q5T6W2	Heterogeneous nuclear ribonucleoprotein K	HNRNPK	-0.204449	9.91587	0.764046		1.1565e-299	91
Q9NPA8;G3V117;E5RHX8	Enhancer of yellow 2 transcription factor homolog	ENY2	-0.205925	8.46268	0.760989		7.8241e-07	6
O43707;D6PXK4	Alpha-actinin-4	ACTN4	-0.206934	9.6228	0.758902		1.2398e-204	78
Q9P2N5	RNA-binding protein 27	RBM27	-0.20871	9.07936	0.755233		4.9493e-120	35
Q15061	WD repeat-containing protein 43	WDR43	-0.208757	8.34374	0.755134		1.0923e-23	10
Q9BWF3;E9PB51;Q9BWF3-4;Q9BWF3-3;D6R9K7;J3QRR5;Q9BWF3-2	RNA-binding protein 4	RBM4	-0.20969	9.35738	0.753209		1.2725e-102	35
P21333;Q5HY54;P21333-2	Filamin-A	FLNA	-0.209965	9.56483	0.752643		0	102
Q9NZI8;Q9NZI8-2	Insulin-like growth factor 2 mRNA-binding protein 1	IGF2BP1	-0.212332	9.82921	0.747766		2.2581e-155	62
P07437;Q5JP53;F8VYX6;F8VW92;Q5ST81;F8VUJ7;E7EWR1;Q9BVA1;Q13885	Tubulin beta chain;Tubulin beta-2B chain;Tubulin beta-2A chain	TUBB;TUBB2B;TUBB2A	-0.21308	9.22165	0.746227		4.7682e-55	29
P61247;D6RAT0;D6RG13;D6RB09;F5H4F9;E9PFI5;H0Y9Y4;H0Y8L7;D6R9B6	40S ribosomal protein S3a	RPS3A	-0.213367	10.649	0.745635		4.3655e-261	139
Q9NY12;Q9NY12-2	H/ACA ribonucleoprotein complex subunit 1	GAR1	-0.214256	10.2617	0.743808		1.2092e-102	62
Q86SQ0;Q86SQ0-2;Q86SQ0-3;E9PFQ4	Pleckstrin homology-like domain family B member 2	PHLDB2	-0.215553	8.7696	0.741144		1.3714e-65	22
O60506;O60506-2;O60506-3;O60506-4;O60506-5	Heterogeneous nuclear ribonucleoprotein Q	SYNCRIP	-0.217701	9.79532	0.736741		9.604e-296	76
Q9H8M2;Q9H8M2-6;Q9H8M2-2;Q9H8M2-3;Q9H8M2-1	Bromodomain-containing protein 9	BRD9	-0.217932	8.10802	0.736268		1.8474e-09	5
G5E9M5;Q12906;Q12906-4;Q12906-6;Q12906-5;Q12906-2;Q12906-3	Interleukin enhancer-binding factor 3	ILF3	-0.218683	10.3806	0.734729		0	137
Q9BY77-2	Polymerase delta-interacting protein 3	POLDIP3	-0.219644	10.3113	0.732763		0	94
Q92900;Q92900-2	Regulator of nonsense transcripts 1	UPF1	-0.219908	10.2366	0.732225		0	176
Q9Y446	Plakophilin-3	PKP3	-0.220674	9.538	0.730658		2.9811e-167	47
P46940;H0YLE8	Ras GTPase-activating-like protein IQGAP1	IQGAP1	-0.222466	9.46174	0.727002		6.8451e-270	81
P08754	Guanine nucleotide-binding protein G(k) subunit alpha	GNAI3	-0.224779	9.62609	0.722289		3.7199e-217	47
Q9Y3A4	Ribosomal RNA-processing protein 7 homolog A	RRP7A	-0.22851	9.76969	0.714711		2.3149e-216	49
Q9UKV3;E7EQT4;Q9UKV3-5;G3V3B0;Q9UKV3-3;Q9UKV3-2	Apoptotic chromatin condensation inducer in the nucleus	ACIN1	-0.228664	9.15842	0.714398		3.1257e-79	22
Q96IZ0;H0YI16	PRKC apoptosis WT1 regulator protein	PAWR	-0.236126	8.80715	0.699329		6.3442e-105	9
O76021;J3QSV6;I3L3U9;I3L3C4	Ribosomal L1 domain-containing protein 1	RSL1D1	-0.238251	10.1418	0.695059		0	118
Q9NZB2;Q9NZB2-4;Q9NZB2-6;Q9NZB2-5;Q9NZB2-2	Constitutive coactivator of PPAR-gamma-like protein 1	FAM120A	-0.239939	9.6401	0.691674		0	74
P18583;P18583-3;P18583-5;P18583-6;P18583-10;P18583-4;P18583-7;P18583-9;P18583-2	Protein SON	SON	-0.241499	8.64196	0.688551		7.0267e-26	14
Q8IZH2;Q8IZH2-2;H7C5E4	5-3 exoribonuclease 1	XRN1	-0.241608	8.46238	0.688333		5.5549e-55	19
P17096;P17096-3;H7BYM6	High mobility group protein HMG-I/HMG-Y	HMGA1	-0.242149	9.844	0.68725		1.372e-35	16
Q9BUQ8	Probable ATP-dependent RNA helicase DDX23	DDX23	-0.242321	10.0292	0.686907		4.2216e-235	93
Q8N3X1;Q8N3X1-2	Formin-binding protein 4	FNBP4	-0.24531	9.22365	0.680944		2.6489e-103	32
Q9HCE1;Q5JR04;Q9HCE1-2	Putative helicase MOV-10	MOV10	-0.253368	9.72373	0.664966		1.6041e-302	93
P27105;B4E2V5	Erythrocyte band 7 integral membrane protein	STOM	-0.25695	9.45758	0.657912		5.05e-73	29
Q9UM00;J3QQY2;Q9UM00-2;J9JIE6	Transmembrane and coiled-coil domain-containing protein 1	TMCO1	-0.260441	8.66594	0.651067		4.7702e-22	11
P46782;M0R0F0;M0R0R2;M0QZN2	40S ribosomal protein S5;40S ribosomal protein S5, N-terminally processed	RPS5	-0.261528	9.45702	0.648941		2.0541e-54	23
Q9H0D6;Q9H0D6-2;B4DZC3	5-3 exoribonuclease 2	XRN2	-0.26165	9.49402	0.648702		4.3884e-165	51
Q9Y4P3;E9PF19	Transducin beta-like protein 2	TBL2	-0.262062	9.64642	0.647898		4.0027e-186	50
P15880;H0YEN5;E9PQD7;E9PMM9	40S ribosomal protein S2	RPS2	-0.262245	10.2466	0.64754		6.672e-75	80
P50914;E7EPB3	60S ribosomal protein L14	RPL14	-0.262589	10.4582	0.64687		3.5821e-59	69
O00712;Q5VW26;O00712-4;Q5VW27;O00712-5;Q5VW30	Nuclear factor 1 B-type;Nuclear factor 1	NFIB	-0.264792	8.41409	0.642576		1.2844e-63	9
Q9UNX4	WD repeat-containing protein 3	WDR3	-0.26487	10.0141	0.642424		0	160
Q9NYL9;H0YNJ8;H0YKU1	Tropomodulin-3	TMOD3	-0.26791	9.71561	0.636519		0	66
P55265;P55265-5;P55265-4;E7ENU4	Double-stranded RNA-specific adenosine deaminase	ADAR	-0.268982	9.79984	0.634442		0	80
Q9UKS6;E9PIY1	Protein kinase C and casein kinase substrate in neurons protein 3	PACSIN3	-0.269163	8.6091	0.634092		6.9227e-114	16
Q99459	Cell division cycle 5-like protein	CDC5L	-0.26963	10.0148	0.633187		0	108
P63173;J3KT73;J3QL01	60S ribosomal protein L38	RPL38	-0.269947	9.74136	0.632575		2.7769e-31	41
Q01085;Q01085-2;Q49AS9;C9JTN7;P31483-2	Nucleolysin TIAR;Nucleolysin TIA-1 isoform p40	TIAL1;TIA1	-0.270027	8.65904	0.63242		1.5075e-50	13
P48634	Protein PRRC2A	PRRC2A	-0.270672	9.79401	0.631174		2.5915e-275	85
Q96S97;C9JJV6;C9JZL8;C9J5M0;C9JC07	Myeloid-associated differentiation marker	MYADM	-0.273785	8.20426	0.625174		7.4926e-09	4
Q6UN15;Q6UN15-3;Q6UN15-5;Q6UN15-4	Pre-mRNA 3-end-processing factor FIP1	FIP1L1	-0.274136	9.45759	0.624499		4.3508e-71	29
P14866;M0QXS5;P14866-2	Heterogeneous nuclear ribonucleoprotein L	HNRNPL	-0.274305	10.3957	0.624173		0	133
P46776;E9PLL6;E9PJD9	60S ribosomal protein L27a	RPL27A	-0.277464	10.4211	0.618113		1.3972e-113	48
Q9NPF5;Q5TG39;Q5TG40	DNA methyltransferase 1-associated protein 1	DMAP1	-0.279243	8.92963	0.614711		4.6666e-86	21
P35268;K7ERI7;K7ELC4;K7EMH1;K7EP65;K7EKS7	60S ribosomal protein L22	RPL22	-0.280872	10.327	0.611604		1.2741e-171	56
O43660;A8MW61;O43660-2	Pleiotropic regulator 1	PLRG1	-0.286093	9.7789	0.601693		1.0144e-124	38
P36873;F8VYE8;P36873-2;F8VR82;F8W0W8	Serine/threonine-protein phosphatase PP1-gamma catalytic subunit;Serine/threonine-protein phosphatase	PPP1CC	-0.290548	9.71834	0.593292		0	16
Q9H6R4;Q9H6R4-4;Q9H6R4-2;G8JLK7;Q9H6R4-3	Nucleolar protein 6	NOL6	-0.2906	10.1805	0.593196		0	124
O14979-3;O14979-2;O14979	Heterogeneous nuclear ribonucleoprotein D-like	HNRPDL	-0.292559	9.85427	0.589519		7.2018e-138	56
P62249;M0R210;M0R3H0;M0R1M5;M0QX76;Q6IPX4	40S ribosomal protein S16	RPS16	-0.296524	10.1465	0.58211		5.7151e-47	72
Q02880-2;Q02880;E9PCY5	DNA topoisomerase 2-beta;DNA topoisomerase 2	TOP2B	-0.300285	9.86374	0.575123		0	104
Q92499	ATP-dependent RNA helicase DDX1	DDX1	-0.301094	10.0919	0.573626		0	124
Q9NY61;K7ERC2	Protein AATF	AATF	-0.301853	9.29048	0.572222		5.4037e-109	30
Q15366-4;Q15366-6;Q15366-3;Q15366;Q15366-5;H3BRU6;G3V0E8;F8VZX2;Q15366-2;B4DLC0;B4DXP5;F8VXH9;F8VRG9;F8W0G4;F8VWQ4;F8W1G6	Poly(rC)-binding protein 2	PCBP2	-0.302483	9.46998	0.571059		3.5641e-100	24
P62861;E9PR30	40S ribosomal protein S30	FAU	-0.308495	9.80335	0.560012		1.0527e-12	20
P46777	60S ribosomal protein L5	RPL5	-0.308777	10.5448	0.559495		8.7178e-173	102
Q8TED0;B4DXK8;H0Y8P4;B4DU75	U3 small nucleolar RNA-associated protein 15 homolog	UTP15	-0.309673	8.5814	0.557858		3.943e-17	8
Q9Y265;Q9Y265-2;E7ETR0;H7C4G5	RuvB-like 1	RUVBL1	-0.310371	9.75318	0.556584		2.6684e-220	63
Q14980;Q14980-2;Q14980-4;Q14980-3	Nuclear mitotic apparatus protein 1	NUMA1	-0.310909	10.1153	0.555604		0	189
P62995;P62995-3;H7BXF3	Transformer-2 protein homolog beta	TRA2B	-0.312927	9.22981	0.551933		1.2142e-79	33
Q86W42;Q86W42-3;Q86W42-2	THO complex subunit 6 homolog	THOC6	-0.313856	9.15073	0.550247		2.5724e-70	20
Q12788;J3KNP2	Transducin beta-like protein 3	TBL3	-0.316006	10.0421	0.546356		0	95
P84090;G3V279	Enhancer of rudimentary homolog	ERH	-0.316044	10.5015	0.546287		5.5787e-102	42
O60684;F5H4G7;F5GYL8;P52294	Importin subunit alpha-7;Importin subunit alpha;Importin subunit alpha-5	KPNA6;KPNA1	-0.318096	8.32352	0.542585		3.0307e-14	7
Q9Y2W1	Thyroid hormone receptor-associated protein 3	THRAP3	-0.318743	10.2298	0.541422		4.306e-191	75
Q02878;F8W181	60S ribosomal protein L6	RPL6	-0.318886	10.6647	0.541164		6.2414e-149	123
P46781;B5MCT8;C9JM19	40S ribosomal protein S9	RPS9	-0.322285	10.0365	0.535069		1.6099e-71	62
Q9NQG5	Regulation of nuclear pre-mRNA domain-containing protein 1B	RPRD1B	-0.323925	8.79252	0.53214		1.1298e-47	16
P62081;B5MCP9	40S ribosomal protein S7	RPS7	-0.326145	10.482	0.528188		1.932e-249	147
O75494;O75494-3;O75494-4;O75494-5;Q5JRI1;Q5JRI3;O75494-2	Serine/arginine-rich splicing factor 10	SRSF10	-0.326746	8.9412	0.527121		3.0925e-45	16
P06241;P06241-2;P06241-3;Q5R3A8;B3KPS6	Tyrosine-protein kinase Fyn	FYN	-0.329178	8.50085	0.522815		3.7279e-35	12
P62847;P62847-2;E7ETK0;P62847-3;P62847-4	40S ribosomal protein S24	RPS24	-0.335312	10.1121	0.512032		8.6127e-20	53
Q6P2Q9	Pre-mRNA-processing-splicing factor 8	PRPF8	-0.336529	10.462	0.509907		0	281
O15042;O15042-2;E7ET15;O15042-3;C9JB80	U2 snRNP-associated SURP motif-containing protein	U2SURP	-0.345886	9.68467	0.493721		2.9778e-154	64
Q12905	Interleukin enhancer-binding factor 2	ILF2	-0.345938	10.0128	0.493632		0	133
Q13247;Q13247-3	Serine/arginine-rich splicing factor 6	SRSF6	-0.350729	9.60871	0.485453		4.6235e-44	23
Q01081;Q01081-2;Q8WU68;M0QYK5;Q01081-3;M0R2N4;Q8WU68-3;Q8WU68-2	Splicing factor U2AF 35 kDa subunit;Splicing factor U2AF 26 kDa subunit	U2AF1;U2AF1L4	-0.353619	9.08987	0.480556		2.5774e-18	6
P49207	60S ribosomal protein L34	RPL34	-0.354199	9.69302	0.479576		2.9098e-08	20
P62318;B4DJP7;H3BT13	Small nuclear ribonucleoprotein Sm D3	SNRPD3	-0.357733	9.94791	0.47363		1.2355e-166	40
Q13769;F8WCP5	THO complex subunit 5 homolog	THOC5	-0.358084	9.25988	0.473042		5.157e-90	26
P62899;C9JU56;B7Z4E3;P62899-3;P62899-2;B7Z4C8;H7C2W9;B8ZZK4	60S ribosomal protein L31	RPL31	-0.359634	9.95626	0.470447		2.1032e-30	23
O75533	Splicing factor 3B subunit 1	SF3B1	-0.360397	9.81023	0.469174		0	107
Q15046;Q15046-2	Lysine--tRNA ligase	KARS	-0.361502	9.22554	0.467334		1.0599e-113	39
P19338;H7BY16	Nucleolin	NCL	-0.362339	10.9383	0.465941		0	345
Q86VV8;J3KTD2;Q86VV8-2;Q86VV8-4;C9JTR3;Q86VV8-3	Rotatin	RTTN	-0.363066	8.06243	0.464734		0.0036531	10
P39019;M0R2L9;M0QXK4;M0QYF7;M0R140	40S ribosomal protein S19	RPS19	-0.363577	10.0646	0.463887		1.5986e-86	52
Q96T58	Msx2-interacting protein	SPEN	-0.36454	9.33913	0.462292		3.7641e-161	43
P26599;P26599-2;P26599-3;K7EKJ7	Polypyrimidine tract-binding protein 1	PTBP1	-0.365982	10.3762	0.45991		0	170
Q15233;Q15233-2;H7C367;C9JYS8	Non-POU domain-containing octamer-binding protein	NONO	-0.36631	10.6761	0.459369		0	220
P61160;P61160-2;F5H6T1	Actin-related protein 2	ACTR2	-0.3689	8.88729	0.45511		1.6234e-49	18
Q86UP2;Q86UP2-2;Q86UP2-3	Kinectin	KTN1	-0.370928	9.93831	0.451792		0	130
O60287	Nucleolar pre-ribosomal-associated protein 1	URB1	-0.374504	10.0318	0.445972		0	173
P22626;P22626-2	Heterogeneous nuclear ribonucleoproteins A2/B1	HNRNPA2B1	-0.376236	10.6416	0.44317		0	200
Q7Z6E9;Q7Z6E9-2;Q7Z6E9-4;H3BSK8	E3 ubiquitin-protein ligase RBBP6	RBBP6	-0.376913	9.51529	0.442077		1.1592e-251	39
Q9UHB9;F5H5Y3;G3V1U4;Q9UHB9-2	Signal recognition particle subunit SRP68	SRP68	-0.380112	9.1272	0.436934		2.7244e-175	32
P41252;J3KR24	Isoleucine--tRNA ligase, cytoplasmic	IARS	-0.382368	9.73067	0.433328		0	104
Q96J01;Q6NZ53	THO complex subunit 3	THOC3	-0.383602	8.59878	0.431362		1.4996e-32	10
Q9NR56;C9JP00;Q9NR56-3;Q9NR56-4;Q9NR56-7;Q9NR56-6;Q9NR56-2;Q9NR56-5;Q5VZF2;B4E3F7;O95205;H7C4T5;Q86VM6;Q5VZF2-3;Q5VZF2-2	Muscleblind-like protein 1;Muscleblind-like protein 2	MBNL1;MBNL2;MBLL	-0.388628	8.48858	0.423412		2.8708e-16	6
Q9NXF1;Q9NXF1-2;B7Z9D5	Testis-expressed sequence 10 protein	TEX10	-0.390389	8.68743	0.420647		1.1425e-46	18
P26196	Probable ATP-dependent RNA helicase DDX6	DDX6	-0.394318	9.91439	0.414516		5.1048e-219	79
Q9BY77;F8WCX5	Polymerase delta-interacting protein 3	POLDIP3	-0.397865	9.03056	0.409025		0	6
P18621;J3QQT2;J3KRX5;J3QL51;J3QS96;P18621-2;J3QLC8;J3KRB3	60S ribosomal protein L17	RPL17	-0.39806	10.5139	0.408725		3.8323e-84	100
P16401	Histone H1.5	HIST1H1B	-0.400898	10.9067	0.404366		1.6936e-151	70
P61513;C9J4Z3;M0R0A1;Q6P4E4;E9PEL3;M0R2L6	60S ribosomal protein L37a	RPL37A	-0.401077	9.76482	0.404092		2.0731e-31	38
Q15029;Q15029-2;K7EJ81	116 kDa U5 small nuclear ribonucleoprotein component	EFTUD2	-0.402761	10.122	0.401519		0	145
P04844;P04844-2;Q5JYR4;Q5JYR7	Dolichyl-diphosphooligosaccharide--protein glycosyltransferase subunit 2	RPN2	-0.405662	8.98553	0.397111		1.1921e-131	25
P37108;H0YLA2	Signal recognition particle 14 kDa protein	SRP14	-0.407188	9.47596	0.394804		1.7041e-80	30
Q9UQ80;F8VTY8	Proliferation-associated protein 2G4	PA2G4	-0.40733	9.17883	0.394591		9.7723e-45	16
P26368;K7ENG2;P26368-2	Splicing factor U2AF 65 kDa subunit	U2AF2	-0.408463	9.46289	0.392884		6.305e-86	30
Q9H6R0;I3L1L6;Q9H6R0-2	Putative ATP-dependent RNA helicase DHX33	DHX33	-0.410019	9.77112	0.390546		3.3554e-202	54
Q04637;Q04637-3;Q04637-5;E7EX73;Q04637-4;E9PGM1;E7EUU4;D3DNT2;E9PFM1;Q04637-6;G5E9S1;C9JF13;C9J6B6	Eukaryotic translation initiation factor 4 gamma 1	EIF4G1	-0.412737	9.20512	0.386484		3.3561e-196	40
Q12904;Q12904-2	Aminoacyl tRNA synthase complex-interacting multifunctional protein 1;Endothelial monocyte-activating polypeptide 2	AIMP1	-0.412998	9.32149	0.386095		9.9184e-132	37
Q96I25;Q5W011;Q5W010	Splicing factor 45	RBM17	-0.414593	9.0325	0.383726		2.8847e-99	15
Q92614;Q92614-4;Q92614-3;J3KNX9;Q92614-2;Q92614-5	Unconventional myosin-XVIIIa	MYO18A	-0.415686	9.07496	0.382107		2.4691e-190	48
Q71RC2;Q71RC2-5;Q71RC2-4;Q71RC2-3;G3XAA8;Q71RC2-2;E9PDG5	La-related protein 4	LARP4	-0.421345	9.6317	0.373791		2.2547e-302	69
Q8IWA0	WD repeat-containing protein 75	WDR75	-0.426557	8.60419	0.366231		5.5527e-75	25
Q9H0S4	Probable ATP-dependent RNA helicase DDX47	DDX47	-0.431652	10.0235	0.358935		1.1597e-234	56
P62306	Small nuclear ribonucleoprotein F	SNRPF	-0.439043	9.45189	0.348515		2.6343e-21	10
P78549;H3BRL9;H3BPD5	Endonuclease III-like protein 1	NTHL1	-0.441448	9.40917	0.345165		5.0043e-192	35
Q13895;H7BY94	Bystin	BYSL	-0.441479	8.48161	0.345123		8.8806e-36	10
P62913;P62913-2;Q5VVC8;Q5VVC9	60S ribosomal protein L11	RPL11	-0.443418	10.2796	0.342437		1.2295e-109	54
P08708;P0CW22;H0YN88;H0YK46	40S ribosomal protein S17;40S ribosomal protein S17-like	RPS17;RPS17L	-0.445896	10.3377	0.339026		2.8441e-239	96
P32969;D6RAN4;H0Y9V9;E7ESE0	60S ribosomal protein L9	RPL9	-0.447292	10.2205	0.337113		4.5424e-253	88
Q96AG4	Leucine-rich repeat-containing protein 59	LRRC59	-0.454124	10.3625	0.327854		0	117
P62879;C9JXA5;C9JIS1;E7EP32;C9JZN1	Guanine nucleotide-binding protein G(I)/G(S)/G(T) subunit beta-2	GNB2	-0.460314	9.84391	0.31961		1.7673e-186	39
P38919	Eukaryotic initiation factor 4A-III;Eukaryotic initiation factor 4A-III, N-terminally processed	EIF4A3	-0.461309	9.51472	0.318297		3.7258e-144	54
P08865;C9J9K3;A6NE09	40S ribosomal protein SA	RPSA;RPSAP58	-0.462059	8.86224	0.317311		7.2104e-115	16
O43290	U4/U6.U5 tri-snRNP-associated protein 1	SART1	-0.464149	9.66923	0.31457		0	51
Q8WWK9;E9PD90	Cytoskeleton-associated protein 2	CKAP2	-0.465733	8.48768	0.312505		8.0547e-38	11
O95619;F8W0J4;F8W1B9;F8VTR4	YEATS domain-containing protein 4	YEATS4	-0.465908	8.58102	0.312277		1.0318e-14	8
Q8TDN6	Ribosome biogenesis protein BRX1 homolog	BRIX1	-0.470125	10.3066	0.306822		1.5734e-231	120
Q96EP5;K7EQ02;Q96EP5-2	DAZ-associated protein 1	DAZAP1	-0.473499	9.0271	0.302504		2.9019e-39	13
P05386	60S acidic ribosomal protein P1	RPLP1	-0.475597	10.5562	0.299839		2.4897e-135	27
Q6P5R6;C9JYQ9;H0Y8C2	60S ribosomal protein L22-like 1	RPL22L1	-0.477478	9.13833	0.297464		3.5411e-68	9
Q9Y221;Q9Y221-2;J3QLW7	60S ribosome subunit biogenesis protein NIP7 homolog	NIP7	-0.47863	9.60474	0.296015		1.2098e-101	46
Q71UM5;H0YMV8;C9JLI6	40S ribosomal protein S27-like;40S ribosomal protein S27	RPS27L	-0.482452	9.43954	0.291242		1.1614e-49	6
P62701;A6NH36	40S ribosomal protein S4, X isoform	RPS4X	-0.487736	10.6179	0.28473		0	153
P62266;D6RD47	40S ribosomal protein S23	RPS23	-0.489449	9.9147	0.28264		1.1611e-28	38
Q16698;B7Z6B8;E5RJG7;E5RFV2	2,4-dienoyl-CoA reductase, mitochondrial	DECR1	-0.490212	9.85359	0.281713		1.2948e-119	48
P23396;E9PPU1;J3KN86;E9PL09;F2Z2S8;H0YCJ7;E9PL45;H0YF32;H0YEU2	40S ribosomal protein S3	RPS3	-0.490223	10.2443	0.281699		5.3632e-229	127
Q9Y5M8;H7C4H2	Signal recognition particle receptor subunit beta	SRPRB	-0.508942	8.53773	0.259589		6.7032e-33	13
P19387	DNA-directed RNA polymerase II subunit RPB3	POLR2C	-0.509153	8.31239	0.259346		1.8192e-24	9
P62851	40S ribosomal protein S25	RPS25	-0.510515	9.83831	0.257787		2.4492e-29	25
Q9Y5J1	U3 small nucleolar RNA-associated protein 18 homolog	UTP18	-0.514402	9.56196	0.253372		3.4799e-174	41
O96019;O96019-2;H7C5S0	Actin-like protein 6A	ACTL6A	-0.520718	9.2546	0.246312		9.3869e-162	31
Q29RF7	Sister chromatid cohesion protein PDS5 homolog A	PDS5A	-0.522373	8.63452	0.244485		1.0207e-104	21
P53680;M0R0N4;M0QYZ2;P53680-2	AP-2 complex subunit sigma	AP2S1	-0.524929	8.30488	0.241682		1.6884e-06	6
Q9HC52	Chromobox protein homolog 8	CBX8	-0.525551	9.44292	0.241003		3.6645e-93	27
Q9UNQ0;Q9UNQ0-2	ATP-binding cassette sub-family G member 2	ABCG2	-0.528019	8.52735	0.238323		4.3388e-65	17
P62857	40S ribosomal protein S28	RPS28	-0.532158	9.39905	0.233877		1.1128e-63	25
Q13123;E7EQZ7	Protein Red	IK	-0.537996	8.97072	0.227705		8.9786e-65	19
Q9Y3B4	Pre-mRNA branch site protein p14	SF3B14	-0.544605	9.01712	0.220859		1.936e-40	13
P60842;J3KT12;P60842-2;J3KSZ0;J3QL43;J3QS69;Q14240;J3QR64;J3KTB5;E7EQG2;Q14240-2	Eukaryotic initiation factor 4A-I;Eukaryotic initiation factor 4A-II	EIF4A1;EIF4A2	-0.546944	8.35451	0.218473		1.8405e-41	10
P18124;A8MUD9	60S ribosomal protein L7	RPL7	-0.549412	10.6241	0.215974		7.7979e-185	121
O00566;C9JX83	U3 small nucleolar ribonucleoprotein protein MPP10	MPHOSPH10	-0.557953	8.8943	0.207487		6.8117e-32	19
O95639;O95639-3;O95639-2;B7Z7B0;C9JEV9	Cleavage and polyadenylation specificity factor subunit 4	CPSF4	-0.560295	8.66324	0.205202		6.3157e-46	12
Q9NUL3;Q9NUL3-8;Q9NUL3-3;F8VPI7;E7EPX0;E7EVJ4;Q9NUL3-2;E9PH62;Q9NUL3-4;E5RJN7;Q9NUL3-6;Q9NUL3-7;G5EA18;E7EVI1	Double-stranded RNA-binding protein Staufen homolog 2	STAU2	-0.560696	8.96969	0.204813		5.9736e-74	24
P47897;B4DWJ2	Glutamine--tRNA ligase	QARS	-0.565256	9.24726	0.200423		1.4085e-118	49
O15381;O15381-5;H0Y8B6;O15381-2;O15381-3;F8W938;O15381-4;E7ERY0	Nuclear valosin-containing protein-like	NVL	-0.566841	9.31037	0.198914		7.8928e-105	48
Q8TDD1-2;Q8TDD1	ATP-dependent RNA helicase DDX54	DDX54	-0.568075	9.51861	0.197744		1.8575e-120	35
Q9Y3Y2;Q9Y3Y2-4;Q9Y3Y2-3;Q5T7Y7	Chromatin target of PRMT1 protein	CHTOP	-0.585537	8.92614	0.181732		1.8365e-26	6
Q9UKJ3-2;Q9UKJ3	G patch domain-containing protein 8	GPATCH8	-0.58596	8.3352	0.181356		6.7731e-81	8
Q8NI27	THO complex subunit 2	THOC2	-0.595159	9.47693	0.17333		2.41e-265	78
P62308;Q49AN9;F5H013;A8MWD9	Small nuclear ribonucleoprotein G;Small nuclear ribonucleoprotein G-like protein	SNRPG	-0.597794	8.79524	0.171081		0.00091538	8
P42677;Q5T4L4	40S ribosomal protein S27	RPS27	-0.600834	10.2304	0.168513		2.4237e-58	37
P63220;Q9BYK2;Q8WVC2;Q9BYK1	40S ribosomal protein S21	RPS21	-0.606695	8.15256	0.163644		5.8881e-19	4
Q53GS9;B9A018;B8ZZD1;G5E9H0;Q53GS9-2	U4/U6.U5 tri-snRNP-associated protein 2	USP39	-0.610901	9.65066	0.160216		3.7949e-169	47
P84103;B4E241	Serine/arginine-rich splicing factor 3	SRSF3;SFRS3	-0.616835	9.92716	0.155472		8.1293e-63	26
P62805	Histone H4	HIST1H4A	-0.617905	12.0657	0.154628		0	1117
Q9P035;B4DRF4;H3BS72;H3BPZ1;H3BRL8	Very-long-chain (3R)-3-hydroxyacyl-[acyl-carrier protein] dehydratase 3	PTPLAD1	-0.638107	8.8967	0.139339		2.2715e-45	14
Q7RTV0	PHD finger-like domain-containing protein 5A	PHF5A	-0.643646	9.36506	0.135358		2.2503e-85	12
P62273;P62273-2	40S ribosomal protein S29	RPS29	-0.64967	9.04864	0.131129		1.1847e-10	9
O95400	CD2 antigen cytoplasmic tail-binding protein 2	CD2BP2	-0.65942	9.10701	0.124501		5.2153e-68	15
Q8N8A6	ATP-dependent RNA helicase DDX51	DDX51	-0.659447	9.008	0.124483		6.278e-82	18
P46783;F6U211;Q9NQ39	40S ribosomal protein S10;Putative 40S ribosomal protein S10-like	RPS10;RPS10P5	-0.664345	9.86698	0.121254		6.3716e-78	60
Q99729-3;D6R9P3;D6RD18;D6RBZ0;Q99729-2;Q99729;Q99729-4	Heterogeneous nuclear ribonucleoprotein A/B	HNRNPAB	-0.667076	8.95656	0.119482		3.3837e-27	14
P61313;E7EQV9;E7ENU7;E7EX53	60S ribosomal protein L15;Ribosomal protein L15	RPL15	-0.667335	10.239	0.119314		3.5502e-91	69
Q8NC51;Q8NC51-3;Q8NC51-2;Q8NC51-4	Plasminogen activator inhibitor 1 RNA-binding protein	SERBP1	-0.668428	9.13871	0.118612		7.3066e-84	28
P63010;P63010-2;Q7Z451;K7EJT8	AP-2 complex subunit beta	AP2B1	-0.668751	9.48537	0.118405		2.7922e-163	59
Q92979	Ribosomal RNA small subunit methyltransferase NEP1	EMG1	-0.672211	9.10332	0.116206		8.1101e-39	20
P98175-2;P98175	RNA-binding protein 10	RBM10	-0.690086	8.78335	0.105348		1.9629e-283	8
Q15287;H3BV80;H3BMM9;H3BTC0;Q15287-3;Q15287-2;H3BR57;H3BPG5;H3BMS0	RNA-binding protein with serine-rich domain 1	RNPS1	-0.690224	9.20339	0.105268		1.4477e-80	28
P52948;P52948-2;P52948-4;P52948-3;J3KP29;P52948-6;P52948-5	Nuclear pore complex protein Nup98-Nup96;Nuclear pore complex protein Nup98;Nuclear pore complex protein Nup96	NUP98	-0.696877	8.77355	0.101441		1.4233e-92	19
Q00577	Transcriptional activator protein Pur-alpha	PURA	-0.714064	8.78868	0.0920658		5.9178e-76	16
Q96FV9	THO complex subunit 1	THOC1	-0.720196	9.16218	0.0888945		7.7872e-120	27
Q96DH6;Q96DH6-2;B4DHE8;Q96DH6-3;B4DM51;J3KTC1	RNA-binding protein Musashi homolog 2	MSI2	-0.732834	8.9229	0.0826361		4.1313e-45	13
O43251-6;O43251-8;O43251;O43251-10;B0QYV1;O43251-3;O43251-5;O43251-2	RNA binding protein fox-1 homolog 2;RNA binding protein fox-1 homolog	RBFOX2;RBM9	-0.733589	8.39394	0.0822737		3.1414e-13	8
Q14978-2;Q14978	Nucleolar and coiled-body phosphoprotein 1	NOLC1	-0.738819	11.065	0.0797994		0	210
Q15397	Pumilio domain-containing protein KIAA0020	KIAA0020	-0.741507	8.54155	0.0785517		4.8686e-31	14
P41091;Q2VIR3;Q2VIR3-2;F8W810	Eukaryotic translation initiation factor 2 subunit 3;Putative eukaryotic translation initiation factor 2 subunit 3-like protein	EIF2S3;EIF2S3L	-0.743933	9.92266	0.077439		1.0587e-170	62
Q9BQ39	ATP-dependent RNA helicase DDX50	DDX50	-0.763679	8.99333	0.0688524		4.9863e-142	27
O43293;O43293-2	Death-associated protein kinase 3	DAPK3	-0.785492	9.087	0.0602932		3.9755e-85	26
Q92797;Q92797-2;M0R3C7	Symplekin	SYMPK	-0.792871	8.57953	0.0576052		7.4185e-39	18
P60866;P60866-2;E5RJX2	40S ribosomal protein S20	RPS20	-0.80765	10.0696	0.0525212		1.7918e-40	27
Q8IUE6	Histone H2A type 2-B	HIST2H2AB	-0.809731	11.3614	0.0518364		2.6092e-205	185
Q7KZF4	Staphylococcal nuclease domain-containing protein 1	SND1	-0.813124	9.33774	0.0507357		6.1305e-135	39
Q8IX01;Q8IX01-4;M0R2Z9;Q8IX01-3;M0R3F6	SURP and G-patch domain-containing protein 2	SUGP2	-0.814285	9.06092	0.0503635		4.077e-85	32
P40939	Trifunctional enzyme subunit alpha, mitochondrial;Long-chain enoyl-CoA hydratase;Long chain 3-hydroxyacyl-CoA dehydrogenase	HADHA	-0.823358	8.5017	0.0475338		1.5618e-22	13
Q9UKF6;G5E9W3	Cleavage and polyadenylation specificity factor subunit 3	CPSF3	-0.856079	9.22251	0.0384148		3.9162e-116	35
O75934	Pre-mRNA-splicing factor SPF27	BCAS2	-0.857973	9.53328	0.0379359		1.1927e-243	31
P42695;E9PKK4;G3V1A9	Condensin-2 complex subunit D3	NCAPD3	-0.862942	8.15186	0.0367037		4.0734e-30	9
O75400;O75400-2;O75400-3	Pre-mRNA-processing factor 40 homolog A	PRPF40A	-0.871519	8.71463	0.0346568		5.3703e-33	11
Q07666;Q07666-3;Q07666-2	KH domain-containing, RNA-binding, signal transduction-associated protein 1	KHDRBS1	-0.874741	9.88913	0.0339136		1.2222e-127	74
Q5SY16	Polynucleotide 5-hydroxyl-kinase NOL9	NOL9	-0.884995	8.94182	0.0316381		2.6117e-49	21
P62854;Q5JNZ5;F8VZW7	40S ribosomal protein S26;Putative 40S ribosomal protein S26-like 1	RPS26;RPS26P11	-0.895315	10.0922	0.0294812		4.3284e-24	32
P62891;Q59GN2	60S ribosomal protein L39;Putative 60S ribosomal protein L39-like 5	RPL39;RPL39P5	-0.915897	9.65199	0.0255552		1.2952e-06	17
Q15050	Ribosome biogenesis regulatory protein homolog	RRS1	-0.933516	9.14538	0.0225623		4.8014e-147	23
P09234	U1 small nuclear ribonucleoprotein C	SNRPC	-0.962423	9.17167	0.0183095		7.4621e-112	19
P08240;P08240-2	Signal recognition particle receptor subunit alpha	SRPR	-0.969849	8.26724	0.0173376		5.1602e-58	10
Q9BTC0;Q9BTC0-1	Death-inducer obliterator 1	DIDO1	-0.989725	9.48304	0.014955		2.7455e-120	44
P05198;H0YJS4;G3V4T5	Eukaryotic translation initiation factor 2 subunit 1	EIF2S1	-1.00415	9.38664	0.0134118		1.9839e-84	25
P09429;Q5T7C4;Q5T7C6	High mobility group protein B1	HMGB1	-1.00488	9.19443	0.0133369		1.7281e-46	13
O15144	Actin-related protein 2/3 complex subunit 2	ARPC2	-1.0149	8.68058	0.012354		1.7575e-55	18
Q96QC0;F5H5K4	Serine/threonine-protein phosphatase 1 regulatory subunit 10	PPP1R10	-1.02255	8.91014	0.0116481		1.6705e-25	12
Q14011;K7ELV6;K7ENX8;K7EJV5;K7ELT6;K7EMY9;K7EPM4;K7ER40;K7EQR7;B4E2X2;D6W5Y5	Cold-inducible RNA-binding protein	CIRBP	-1.04256	9.03294	0.00996634		7.2324e-51	17
P21796	Voltage-dependent anion-selective channel protein 1	VDAC1	-1.0586	8.70754	0.00877811		1.4339e-18	13
Q8IZL8;I3L3A8;C9JFV4;Q8IZL8-2;F8WDZ1;I3L445;I3L4M7	Proline-, glutamic acid- and leucine-rich protein 1	PELP1	-1.0863	8.63523	0.0070216		3.3369e-91	14
H3BQM0;B4DV38;Q8NDF8-3;E9PC61;Q8NDF8;Q8NDF8-2	PAP-associated domain-containing protein 5	PAPD5	-1.09243	8.79611	0.00667825		3.128e-61	15
Q9UNQ2;D6RCL3	Probable dimethyladenosine transferase	DIMT1	-1.11062	8.52807	0.00574655		2.8693e-18	11
Q9H307;Q9H307-2	Pinin	PNN	-1.12357	9.62971	0.00515683		1.2328e-99	33
P62304;A6NHK2	Small nuclear ribonucleoprotein E	SNRPE	-1.12658	9.47943	0.00502764		2.5093e-102	18
Q6ZRS2;Q6ZRS2-3;Q6ZRS2-2	Helicase SRCAP	SRCAP	-1.13576	8.77033	0.00465203		1.1183e-89	28
Q96C19;H0Y4Y4	EF-hand domain-containing protein D2	EFHD2	-1.15164	9.18811	0.00406173		1.687e-86	27
P26038	Moesin	MSN	-1.16297	8.4706	0.00368298		1.8347e-19	13
P42285;F5H7E2	Superkiller viralicidic activity 2-like 2	SKIV2L2	-1.16833	9.23707	0.00351539		8.8109e-103	32
Q6UXN9	WD repeat-containing protein 82	WDR82	-1.1899	8.72933	0.00290824		9.5342e-99	11
Q9ULV3;Q9ULV3-5;H0Y5D5;Q9ULV3-2;F5H2X7;Q9ULV3-3;Q9ULV3-4;Q5SYW2;Q96KB7	Cip1-interacting zinc finger protein	CIZ1	-1.22689	8.80885	0.0020856		2.9861e-74	19
Q86U38;A8MY76	Nucleolar protein 9	NOP9	-1.25802	8.41923	0.00156514		1.1538e-34	14
Q8NE71;Q8NE71-2;H0YGW7	ATP-binding cassette sub-family F member 1	ABCF1	-1.29108	9.5266	0.00114544		7.4908e-282	36
P17480	Nucleolar transcription factor 1	UBTF	-1.38472	10.5482	0.000454023	+	0	163
Q9NRW3	DNA dC->dU-editing enzyme APOBEC-3C	APOBEC3C	-1.42862	9.00134	0.000288103	+	7.6699e-59	15
Q9H7B2;Q5VXM9;Q5VXN0	Ribosome production factor 2 homolog	RPF2	-1.46695	8.99757	0.000191562	+	2.1583e-31	20
P15924;P15924-2	Desmoplakin	DSP	-1.47327	8.99165	0.000178917	+	1.0065e-121	29
P35659;P35659-2;B4DFG0;D6RDA2;D6R9L5	Protein DEK	DEK	-1.73161	9.23962	8.63186e-06	+	3.3326e-60	22
Q14978-3	Nucleolar and coiled-body phosphoprotein 1	NOLC1	-1.73213	9.69348	8.5754e-06	+	0	16
Q5SSJ5;B0QZK4;Q5SSJ5-2;Q5SSJ5-3;Q5SWC8	Heterochromatin protein 1-binding protein 3	HP1BP3	-1.81687	9.34639	2.86181e-06	+	1.3764e-82	28
P98179	Putative RNA-binding protein 3	RBM3	-1.8443	9.77566	1.9842e-06	+	1.1365e-51	23
P53999	Activated RNA polymerase II transcriptional coactivator p15	SUB1	-2.01822	9.39858	1.71827e-07	+	1.3884e-43	13
P07355;P07355-2;H0YN42;A6NMY6;H0YMD0;H0YMU9;H0YM50;H0YKS4;H0YMM1;H0YNP5	Annexin A2;Annexin;Putative annexin A2-like protein	ANXA2;ANXA2P2	-2.43643	9.2539	1.97061e-10	+	3.7727e-103	36
Q86Y91-2;H9KV46;Q86Y91-3;Q86Y91;Q86Y91-4	Kinesin-like protein KIF18B	KIF18B	-3.28772	8.70033	4.09042e-18	+	2.3546e-44	13
Q9BYP7;Q9BYP7-2;Q9BYP7-3;Q9BYP7-4	Serine/threonine-protein kinase WNK3	WNK3	-7.71147	11.1105	3.93385e-95	+	0.0015059	21
